# Supplementary material for: Controlling the Outcome of the Toll-Like Receptor Signaling Pathways
Source: PLoS One. 2012 Feb 20;7(2):e31341. doi: 10.1371/journal.pone.0031341 (PMC3282698; doi:10.1371/journal.pone.0031341)
Supplement: Dataset S1 — GPR associations of the TLR network. List of the genes coding for the proteins of the TLR network. Entrez Gene ID are given for human and mouse. (XLS) [file pone.0031341.s004.xls]

## Sheet: GPR
List of genes coding for proteins in the ihsTLRv1.0 model
Genes are listed using Entrez Gene ID
Gene1&Gene2|Gene3 => complex coded by Gene1 AND (Gene2 OR Gene3)
Species Index (in ihsTLRv1.0 model)	Species Name (in ihsTLRv1.0 model)	Human gene	Mouse gene
1	14-3-3(c)	7531|7532|7533|10971|7534|7529|2810	22627|22628|22629|22630|22631|54401|55948
2	14-3-3_KSR1(c)	7531|7532|7533|10971|7534|7529|2810&8844&5604	22627|22628|22629|22630|22631|54401|55948&16706&26395
3	14-3-3_RAF1(c)	7531|7532|7533|10971|7534|7529|2810&5894	22627|22628|22629|22630|22631|54401|55948&110157
12	A20(c)	7128	21929
24	ABIN(c)	10318	57783
25	ABIN_A20(c)	10318&7128	57783&21929
26	AJUBA(c)	84962	16475
27	AJUBA_CPX-2P3U(c)	84962&3654&7189&92610&7334&7335&5590	16475&16179&22034&211550&93765&66589&18762
28	AJUBA_CPX-3P3U(c)	84962&3654&7189&92610&7334&7335&5590	16475&16179&22034&211550&93765&66589&18762
29	AKT(c)	207|208|10000	11651|11652|23797
30	AKT-2P(c)	207|208|10000	11651|11652|23797
31	AKT_pail345p_hs(c)	207|208|10000	11651|11652|23797
32	AKT_pail345p_hs-2P(c)	207|208|10000	11651|11652|23797
33	AKT_pail345p_hs-P(c)	207|208|10000	11651|11652|23797
34	BCL3(c)	602	12051
35	BTK(c)	695	12229
36	BTK-2PU(c)	695	12229
37	BTK_CBL(c)	695&867	12229&12402
38	BTK_IBTK(c)	695&25998	12229&108837
39	BTK_SH3BP5(c)	695&9467	12229&24056
40	BTK_pail345p_hs(c)	695	12229
41	BTK_pail345p_hs-2P(c)	695	12229
42	BTK_pail345p_hs-P(c)	695	12229
43	BTRCP2(c)	23291	103583
44	CALPN(c)	823|824|825|726|827|23473|11132|147968|10753|388743|11131|92291|440854|826|84290	12333|12334|12335|12337|12338|12339|23830|60594|73647|170725|268958|381122|12336|69543
45	CALPN_3ca2(c)	823|824|825|726|827|23473|11132|147968|10753|388743|11131|92291|440854|826|84290	12333|12334|12335|12337|12338|12339|23830|60594|73647|170725|268958|381122|12336|69543
46	CAM(c)	801	12313
47	CAMK2(c)	815|816|818|817	12322|12323|12325|108058
48	CAM_3ca2(c)	801	12313
49	CAM_CAMK2(c)	801&815|816|818|817	12313&12322|12323|12325|108058
50	CAM_CAMK2-P(c)	801&815|816|818|817	12313&12322|12323|12325|108058
51	CASP1(c)	834	12362
52	CASP3(c)	836	12367
53	CASP8(c)	841	12370
54	CASP9(c)	842	12371
55	CBL(c)	867	12402
56	CBL-P(c)	867	12402
57	CD14(c)	929	12475
58	CDC42_GDP(c)	998	12540
59	CDC42_GTP(c)	998	12540
60	CDC42_VAV1(c)	998&7409	12540&22324
61	CK2(c)	1457&1459&1460	12995&13000&13001
62	CK2-P(c)	1457&1459&1460	12995&13000&13001
63	CTAK1(c)	4140	17169
64	CTAK1-P(c)	4140	17169
65	CYLD(c)	1540	74256
66	DAGK(c)	1606|8526|8525|1608|1609|1607|8526|9162|139189|160851	13139|56077|104418|110197|110524|217480|227333|320127|331374|380921
67	DAGK-P(c)	1606|8526|8525|1608|1609|1607|8526|9162|139189|160851	13139|56077|104418|110197|110524|217480|227333|320127|331374|380921
69	ECSIT(c)	51295	26940
70	EEA1(c)	8411	216238
71	EEA1-D(c)	8411	216238
72	EIF2A(c)	83939	229317
73	EIF2A-P(c)	83939	229317
74	EIF4E(c)	1977	13684
75	EIF4E-P(c)	1977	13684
76	FADD(c)	8772	14082
77	FADD_PCASP8(c)	8772&841	14082&12370
78	FMAP3K1(c)	4214	26401
85	GP91PHOX(c)	1536	13058
86	GSK3B(c)	2932	56637
87	GSK3B-2P(c)	2932	56637
88	GSK3B-P(c)	2932	56637
89	HSP27(c)	3315|3316	15507|69253
90	HSP27-3P(c)	3315|3316	15507|69253
91	IBTK(c)	25998	108837
92	IKBA(c)	4792	18035
93	IKBA-2P2U(c)	4792	18035
94	IKBB(c)	4793	18036
95	IKBB-2P(c)	4793	18036
96	IKBB-2P2U(c)	4793	18036
97	IKBB-2PU(c)	4793	18036
98	IKK(c)	1147&3551&8517	12675&16150&16151
99	IKK-2P(c)	1147&3551&8517	12675&16150&16151
100	IKK-3P(c)	1147&3551&8517	12675&16150&16151
101	IKK-P(c)	1147&3551&8517	12675&16150&16151
102	IKKE(c)	9641	56489
103	IKKE-P(c)	9641	56489
104	IKK_PKR(c)	1147&3551&8517&5610	12675&16150&16151&19106
105	IKK_PKR_TRAF6(c)	1147&3551&8517&5610&7189	12675&16150&16151&19106&22034
106	IKK_RIP1_TICAM1P(c)	1147&3551&8517&8737&148022	12675&16150&16151&19766&106759
107	IKK_RIP2_NOD1P(c)	1147&3551&8517&8767&10392	12675&16150&16151&192656&107607
108	IKK_RIP2_NOD2P(c)	1147&3551&8517&8767&64127	12675&16150&16151&192656&257632
109	IKK_RIP2_TRIP6_TRAF2(c)	1147&3551&8517&8767&7205&7186	12675&16150&16151&192656&22051&22030
110	IKK_SRC(c)	1147&3551&8517&6714	12675&16150&16151&20779
111	IL1A(c)	3552	16175
112	IL1B(c)	3553	16176
113	IL1R1(c)	3554	16177
114	IL1R1/L(c)	3554	16177
115	IL1R1/L/AP(c)	3554	16177
116	IL1R1/L/AP-P(c)	3554	16177
118	IL1R2(c)	7850	16178
119	IL1R2/AP(c)	7850	16178
120	IL1RAP(c)	3556	16180
121	IMPA3(c)	3839	16648
122	IRAK1(c)	3654	16179
123	IRAK1-2PU(c)	3654	16179
124	IRAK1C(c)	3654	16179
125	IRAK1C_TOLLIP(c)	3654&54472	16179&54473
126	IRAK1_ECSIT(c)	3654&92610&7189&7334&7335&51295	16179&211550&22034&93765&66589&26940
127	IRAK1_ECSIT_FMAP3K1(c)	3654&92610&7189&7334&7335&51295&4214&836	16179&211550&22034&93765&66589&26940&26401&12367
128	IRAK1_MAP3K3-2P3U(c)	3654&92610&7189&7334&7335&4215	16179&211550&22034&93765&66589&26406
129	IRAK1_MAP3K3-3P3U(c)	3654&92610&7189&7334&7335&4215	16179&211550&22034&93765&66589&26406
130	IRAK1_MAP3K3-4P3U(c)	3654&92610&7189&7334&7335&4215	16179&211550&22034&93765&66589&26406
131	IRAK1_MAP3K5(c)	3654&92610&7189&7334&7335&4217	16179&211550&22034&93765&66589&26408
132	IRAK1_MAP3K7-2P3U(c)	3654&92610&7189&7334&7335&6885&10454&257397&23118	16179&211550&22034&93765&66589&26409&66513&66724&68652
133	IRAK1_MAP3K7-4P3U(c)	3654&92610&7189&7334&7335&6885&10454&257397&23118	16179&211550&22034&93765&66589&26409&66513&66724&68652
134	IRAK1_PLNO3(c)	3654&246330	16179&240518
135	IRAK1_TIFA-2P(c)	3654&92610&7189&7334&7335	16179&211550&22034&93765&66589
136	IRAK1_TIFA-2P3U(c)	3654&92610&7189&7334&7335	16179&211550&22034&93765&66589
137	IRAK1_TIFA_A20(c)	3654&92610&7189&7334&7335&7128	16179&211550&22034&93765&66589&21929
138	IRAK1_TIFA_CYLD(c)	3654&92610&7189&7334&7335&1540	16179&211550&22034&93765&66589&74256
139	IRAK1_TOLLIP(c)	3654&54472	16179&54473
140	IRAK2(c)	3656	108960
141	IRAK4(c)	51135	266632
142	IRAK_MYD_TIR(c)	3654&51135&4615	16179&266632&17874
143	IRAK_MYD_TIR-2P(c)	3654&51135&4615	16179&266632&17874
144	IRAK_MYD_TIR-P(c)	3654&51135&4615	16179&266632&17874
145	IRAK_MYD_TIRAP-2P(c)	3654&51135&4615&114609	16179&266632&17874&117149
146	IRAK_TOLLIP_TIR(c)	3654&51135&4615&114609&54472&7189	16179&266632&17874&117149&54473&22034
147	IRAK_TRAF6(c)	3654&51135&4615&7189&7334&7335&92610	16179&266632&17874&22034&93765&66589&211550
148	IRAK_TRAF6_TIRAP(c)	3654&51135&4615&7189&7334&7335&92610	16179&266632&17874&22034&93765&66589&211550
149	IRF3(c)	3661	54131
150	IRF3-2P(c)	3661	54131
151	IRF3-2PD(c)	3661	54131
152	IRF7(c)	3665	54123
153	IRF7-2P(c)	3665	54123
154	KSR1(c)	8844	16706
155	KSR1-P(c)	8844	16706
156	KSR1_MAP2K1(c)	8844&5604	16706&26395
157	KSR1_RAF1-7P(c)	8844&5604&5894	16706&26395&110157
158	KSR1_RAF1_MAPK3/1-4P(c)	8844&5604&5894&5594&5595	16706&26395&110157&26413&26417
159	KSR1_RAF1_MAPK3/1-5P(c)	8844&5604&5894&5594&5595	16706&26395&110157&26413&26417
160	KSR1_RAF1_MAPK3/1-7P(c)	8844&5604&5894&5594&5595	16706&26395&110157&26413&26417
161	KSR1_RAF1_MAPK3/1-9P(c)	8844&5604&5894&5594&5595	16706&26395&110157&26413&26417
162	KSR2(c)	283455	333050
163	LBP(c)	3929	16803
164	MAP2K1(c)	5604	26395
165	MAP2K1-2P(c)	5604	26395
166	MAP2K3(c)	5606	26397
167	MAP2K3-2P(c)	5606	26397
168	MAP2K4(c)	6416	26398
169	MAP2K4-2P(c)	6416	26398
170	MAP2K6(c)	5608	26399
171	MAP2K6-P(c)	5608	26399
172	MAP2K7(c)	5609	26400
173	MAP2K7-2P(c)	5609	26400
174	MAP3K1(c)	4214	26401
175	MAP3K1-P(c)	4214	26401
176	MAP3K1-PU(c)	4214	26401
177	MAP3K14(c)	9020	53859
178	MAP3K14-P(c)	9020	53859
179	MAP3K3(c)	4215	26406
180	MAP3K5(c)	4217	26408
181	MAP3K5-2P(c)	4217	26408
182	MAP3K5-P(c)	4217	26408
183	MAP3K5_TRXRED(c)	4217&7295	26408&22166
184	MAP3K7(c)	6885	26409
185	MAP3K7/IP123(c)	6885&10454&257397&23118	26409&66513&66724&68652
186	MAP3K7IP1(c)	10454	66513
187	MAP3K7IP2/3(c)	257397&23118	66724&68652
188	MAP3K7IP_TRAF6-2P2U(c)	6885&10454&257397&23118&7189&7334&7335	26409&66513&66724&68652&22034&93765&66589
189	MAP3K7IP_TRAF6-2P3U(c)	6885&10454&257397&23118&7189&7334&7335	26409&66513&66724&68652&22034&93765&66589
190	MAP3K7IP_TRAF6-3P3U(c)	6885&10454&257397&23118&7189&7334&7335	26409&66513&66724&68652&22034&93765&66589
191	MAP3K7IP_TRAF6-5P3U(c)	6885&10454&257397&23118&7189&7334&7335	26409&66513&66724&68652&22034&93765&66589
192	MAP3K7IP_TRAF6-6P3U(c)	6885&10454&257397&23118&7189&7334&7335	26409&66513&66724&68652&22034&93765&66589
193	MAP3K8(p52)(c)	1326	26410
194	MAP3K8(p52)_NFKB(c)	1326&4790	26410&18033
195	MAP3K8(p58)(c)	1326	26410
196	MAP3K8(p58)-P(c)	1326	26410
197	MAP3K8(p58)_KSR2(c)	1326&283455	26410&333050
198	MAP3K8_NFKB(c)	1326&4790	26410&18033
199	MAP3K8_NFKB-P(c)	1326&4790	26410&18033
200	MAPK11(c)	5600	19094
201	MAPK11-2P(c)	5600	19094
202	MAPK14(c)	1432	26416
203	MAPK14-2P(c)	1432	26416
204	MAPK3/1(c)	5594&5595	26413&26417
205	MAPK3/1-2P(c)	5594&5595	26413&26417
206	MAPK3/1-2PD(c)	5594&5595	26413&26417
207	MAPK8(c)	5599	26419
208	MAPK8-2P(c)	5599	26419
209	MAPK8-P(c)	5599	26419
210	MAPKAPK2(c)	9261	17164
211	MAPKAPK2-2P(c)	9261	17164
212	MBP(c)	4155	17196
213	MBP-P(c)	4155	17196
214	MD2(c)	23643	17087
215	MD2-D(c)	23643	17087
216	MKNK1(c)	8569	17346
217	MKNK1-P(c)	8569	17346
218	MKNK2(c)	2872	17347
219	MKNK2-P(c)	2872	17347
221	MSK1(c)	9252	73086
222	MSK1-5P(c)	9252	73086
223	MYD88(c)	4615	17874
224	MYD88-D(c)	4615	17874
225	MYD88S(c)	4615	17874
226	MYD88_IRAK_TOLLIP(c)	4615&54472&3654&51135	17874&54473&16179&266632
227	MYD88_IRAK_TOLLIP-2P(c)	4615&54472&3654&51135	17874&54473&16179&266632
228	MYD88_IRAK_TOLLIP-P(c)	4615&54472&3654&51135	17874&54473&16179&266632
229	MYD88_IRF7(c)	4615&7189&3665	17874&22034&54123
230	MYD88_MyD88S(c)	4615	17874
231	NFKB(p105)(c)	4790	18033
232	NFKB(p105)-2P(c)	4790	18033
233	NFKB(p105)-2PU(c)	4790	18033
234	NFKB(p105)_BTRCP2(c)	4790&23291	18033&103583
235	NFKB(p105)_UBCH5A(c)	4790&7321	18033&216080
236	NFKB(p50)(c)	4790	18033
237	NFKB(p50)-PD(c)	4790	18033
238	NFKB(p50)_BCL3(c)	4790&602	18033&12051
239	NFKB(p50)_IMPA3(c)	4790&3839	18033&16648
240	NFKB(p50/p105)(c)	4790	18033
241	NFKB(p50/p65)(c)	4790&5970	18033&19697
242	NFKB(p50/p65)-5P(c)	4790&5970	18033&19697
243	NFKB(p50/p65)-P(c)	4790&5970	18033&19697
244	NFKB(p50/p65)-P2(c)	4790&5970	18033&19697
245	NFKB(p50/p65)-P3(c)	4790&5970	18033&19697
246	NFKB(p50/p65)-P4(c)	4790&5970	18033&19697
247	NFKB(p50/p65)-P5(c)	4790&5970	18033&19697
248	NFKB(p65)(c)	5970	19697
249	NFKB(p65)_SOCS1(c)	5970&8651	19697&12703
250	NFKB_FRAG(c)	4790	18033
251	NFKB_FRAG2(c)	4790	18033
252	NFKB_IKBA(c)	4790&5970&4792	18033&19697&18035
253	NFKB_IKBA-2P(c)	4790&5970&4792	18033&19697&18035
254	NFKB_IKBA-2P2U(c)	4790&5970&4792	18033&19697&18035
255	NFKB_IKBA-5P(c)	4790&5970&4792	18033&19697&18035
256	NFKB_IKBA-5P2A(c)	4790&5970&4792	18033&19697&18035
257	NFKB_IKBA-5P5A(c)	4790&5970&4792	18033&19697&18035
258	NFKB_IKBA_BTRCP2(c)	4790&5970&4792&23291	18033&19697&18035&103583
259	NFKB_IKBA_UBCH5(c)	4790&5970&4792&7322|7323	18033&19697&18035&56550|66105
260	NFKB_IKBB(c)	4790&5970&4793	18033&19697&18036
261	NFKB_IKBB-2P(c)	4790&5970&4793	18033&19697&18036
262	NFKB_IKBB-2PU(c)	4790&5970&4793	18033&19697&18036
263	NFKB_IKBB-7P(c)	4790&5970&4793	18033&19697&18036
264	NFKB_IKBB_BTRCP2(c)	4790&5970&4793&23291	18033&19697&18036&103583
275	NFKB_PKAC(c)	4790&5970&5566&5567	18033&19697&18747&18749
276	NFKB_PKAC_IKBA(c)	4790&5970&5566&5567&4792	18033&19697&18747&18749&18035
277	NFKB_PKAC_IKBB(c)	4790&5970&5566&5567&4793	18033&19697&18747&18749&18036
278	NOD1(c)	10392	107607
279	NOD1P(c)	10392	107607
280	NOD2(c)	64127	257632
281	NOD2P(c)	64127	257632
282	NSF(c)	4905	18195
283	NSF_STXN13(c)	4905&23673	18195&100226
284	P22PHOX(c)	1535	13057
285	P40PHOX(c)	4689	17972
286	P47PHOX(c)	653361	17969
287	P47PHOX-3P(c)	653361	17969
288	P47PHOX-8P(c)	653361	17969
289	P67PHOX(c)	4688	17970
290	PAK1(c)	5058	18479
291	PAK1P(c)	5058	18479
292	PAK1P-P(c)	5058	18479
293	PCASP8(c)	841	12370
294	PCASP9(c)	842	12371
295	PCASP9_NOD1P(c)	842&10392	12371&107607
296	PCASP9_NOD2P(c)	842&64127	12371&257632
297	PDK1(c)	5170	18607
298	PDK1_pail345p_hs(c)	5170	18607
299	PDK1_pail345p_hs-P(c)	5170	18607
300	PI34P5K(c)	80243|57580	109294|277360
301	PI34P5K-P(c)	80243|57580	109294|277360
302	PI3K(p150)(c)	30849	75669
303	PI3K(vps34)(c)	5289	225326
304	PI3K1A(c)	5290&5293&5294&5291	18706&18707&30955&74769
305	PI3K1A-P(c)	5290&5293&5294&5291	18706&18707&30955&74769
306	PI3K3(c)	5295	18708
307	PI3K3_RAB5(c)	5295&5869|5878|5868	18708&19344|19345|271457
308	PI3K3_RAB5_pail_hs(c)	5295&5869|5878|5868	18708&19344|19345|271457
309	PI3P4K(c)	55300&55361&5298&5297	67073&84095&107650&224020
310	PI3P4K-P(c)	55300&55361&5298&5297	67073&84095&107650&224020
311	PI4P5K(c)	23396&8395&8394	18717&18719&18720
312	PI4P5K-P(c)	23396&8395&8394	18717&18719&18720
313	PKA(c)	(5573&5575)|(5576&5577)	(19084&19085)|(19087&19088)
314	PKA-2P(c)	(5573&5575)|(5576&5577)	(19084&19085)|(19087&19088)
315	PKAC(c)	5566&5567	18747&18749
316	PKAC-P(c)	5566&5567	18747&18749
317	PKCA(c)	5578	18750
318	PKCA-3P(c)	5578	18750
319	PKCA-P(c)	5578	18750
320	PKCA_ca2(c)	5578	18750
321	PKCA_dag_ps_hs(c)	5578	18750
322	PKCB2(c)	5579	18751
323	PKCB2-3P(c)	5579	18751
324	PKCB2-P(c)	5579	18751
325	PKCB2_ca2(c)	5579	18751
326	PKCB2_dag_ps_hs(c)	5579	18751
327	PKCD(c)	5580	18753
328	PKCD-2P(c)	5580	18753
329	PKCD-P(c)	5580	18753
330	PKCD_dag_ps_hs-2P(c)	5580	18753
331	PKCZ(c)	5590	18762
332	PKCZ-P(c)	5590	18762
333	PKCZ_pa_hs(c)	5590	18762
334	PKCZ_ps_hs(c)	5590	18762
335	PKR(c)	5610	19106
336	PKR-2PD(c)	5610	19106
337	PKR-D(c)	5610	19106
338	PKR_TRAF6-2PD(c)	5610&7189	19106&22034
339	PLCB2(c)	5330	18796
340	PLCB2P(c)	5330	18796
341	PLCG(c)	5335|5336	18803|234779
342	PLCG-P(c)	5335|5336	18803|234779
343	PLD(c)	5337	18805
344	PLDP(c)	5337	18805
345	PLNO1(c)	57162	67245
346	PLNO1_IRAK4(c)	57162&4615&51135	67245&17874&266632
347	PLNO1_IRAK4_TIRAP(c)	57162&4615&51135&114609	67245&17874&266632&117149
348	PLNO3(c)	246330	240518
349	PP2A_ABC(c)	5518&5519&5515&5516&5520&5521&5522&55844|5518&5519&5515&5516&5523&28227&55012|5518&5519&5515&5516&5524|5518&5519&5515&5516&5525&5526&5527&5528&5529	51792&73699&19052&19053&71978&72930&269643&52432|51792&73699&19052&19053&235542&59032&19054|51792&73699&19052&19053&110849|51792&73699&19052&19053&226849&225849&26931&21770&26932
350	PP2A_ABC-P(c)	5518&5519&5515&5516&5520&5521&5522&55844|5518&5519&5515&5516&5523&28227&55012|5518&5519&5515&5516&5524|5518&5519&5515&5516&5525&5526&5527&5528&5529	51792&73699&19052&19053&71978&72930&269643&52432|51792&73699&19052&19053&235542&59032&19054|51792&73699&19052&19053&110849|51792&73699&19052&19053&226849&225849&26931&21770&26932
351	PP2C_B1(c)	5495	19043
352	PP2C_B1-P(c)	5495	19043
353	PP2C_E(c)	151742	242083
354	PP2C_E-P(c)	151742	242083
355	PPAP(c)	8611|8612|8613|84513|403313|84814|196051	19012|50784|67916|71910|74411|227721|381925
356	PPAP-P(c)	8611|8612|8613|84513|403313|84814|196051	19012|50784|67916|71910|74411|227721|381925
357	PRE_IL1A(c)	3552	16175
358	PRE_IL1A_CALPN_3ca2(c)	3552&823|824|825|726|827|23473|11132|147968|10753|388743|11131|92291|440854|826|84290	16175&12333|12334|12335|12337|12338|12339|23830|60594|73647|170725|268958|381122|12336|69543
359	PRE_IL1B(c)	3553	16176
360	PRE_IL1B_CASP1(c)	3553&834	16176&12362
361	RAB5_GDP(c)	5869|5878|5868	19344|19345|271457
362	RAB5_GTP(c)	5869|5878|5868	19344|19345|271457
363	RAB5_RBPTIN5_RBX5(c)	5869|5878|5868&9135&27342	19344|19345|271457&54189&56715
364	RAC1_GDP(c)	5879	19353
365	RAC1_GTP(c)	5879	19353
366	RAC1_VAV1(c)	5879&7409	19353&22324
367	RAF1(c)	5894	110157
368	RAF1-2P(c)	5894	110157
369	RAF1-4P(c)	5894	110157
370	RAF1-P(c)	5894	110157
371	RAS_GDP(c)	2669|3265|3845|22808|4893|51655|28954|6237|5898|6236|5899|22800|54769|9077|387496|65997|28512|51285|28511|57826|5912|23551|10633|5908|5911|5906|161253|148252|85004|91608|3266|79785	14579|15461|16653|17532|18176|19416|19700|20130|56044|56437|64143|66922|68203|68895|68939|69721|70784|71966|72065|74012|75141|75668|76108|215449|109905|140743|208666|232441|276952|353283|632971
372	RAS_GTP(c)	2669|3265|3845|22808|4893|51655|28954|6237|5898|6236|5899|22800|54769|9077|387496|65997|28512|51285|28511|57826|5912|23551|10633|5908|5911|5906|161253|148252|85004|91608|3266|79785	14579|15461|16653|17532|18176|19416|19700|20130|56044|56437|64143|66922|68203|68895|68939|69721|70784|71966|72065|74012|75141|75668|76108|215449|109905|140743|208666|232441|276952|353283|632971
373	RAS_GTP_RAF1(c)	5894&2669|3265|3845|22808|4893|51655|28954|6237|5898|6236|5899|22800|54769|9077|387496|65997|28512|51285|28511|57826|5912|23551|10633|5908|5911|5906|161253|148252|85004|91608|3266|79785	110157&14579|15461|16653|17532|18176|19416|19700|20130|56044|56437|64143|66922|68203|68895|68939|69721|70784|71966|72065|74012|75141|75668|76108|215449|109905|140743|208666|232441|276952|353283|632971
374	RAS_GTP_RIN1(c)	9610&2669|3265|3845|22808|4893|51655|28954|6237|5898|6236|5899|22800|54769|9077|387496|65997|28512|51285|28511|57826|5912|23551|10633|5908|5911|5906|161253|148252|85004|91608|3266|79785	225870&14579|15461|16653|17532|18176|19416|19700|20130|56044|56437|64143|66922|68203|68895|68939|69721|70784|71966|72065|74012|75141|75668|76108|215449|109905|140743|208666|232441|276952|353283|632971
375	RBPTIN5(c)	9135	54189
376	RBPTIN5_RBX5(c)	9135&27342	54189&56715
377	RBX5(c)	27342	56715
378	RHOA_GDP(c)	387	11848
379	RHOA_GTP(c)	387	11848
380	RIN1(c)	9610	225870
381	RIP1(c)	8737	19766
382	RIP1_TICAM1P(c)	8737&7189&148022	19766&22034&106759
383	RIP2(c)	8767	192656
384	RIP2_NOD1P(c)	8767&10392	192656&107607
385	RIP2_NOD2P(c)	8767&64127	192656&257632
386	RIP2_TRIP6_NOD1P(c)	8767&10392&7205	192656&107607&22051
387	RIP2_TRIP6_TRAF2(c)	8767&64127&7205	192656&22030&22051
388	RKIP(c)	5037	23980
389	RKIP_MAP3K14(c)	5037&9020	23980&53859
390	RKIP_MAP3K7IP_TRAF6(c)	5037&10454&257397&23118&7189&7334&7335	23980&66513&66724&68652&22034&93765&66589
391	SCD14(c)	929	12475
392	SGK(c)	6446|10110|23678	20393|27219|170755
393	SGK-P(c)	6446|10110|23678	20393|27219|170755
394	SH3BP5(c)	9467	24056
395	SIGIRR(c)	59307	24058
396	SIGIRR-D(c)	59307	24058
397	SOCS1(c)	8651	12703
398	SQSTM1(c)	8878	18412
399	SQSTM1_PKCZ(c)	8878&5590	18412&18762
400	SRCK(c)	6714	20779
401	SRCK-P(c)	6714	20779
402	SRTK(c)	7006|7294	20963|21682|22165
403	SRTK-P(c)	7006|7294	20963|21682|22165
404	ST2L(c)	9173|11018	17082|17083
405	ST2L_TIRAP(c)	9173|11018&114609&4615	17082|17083&117149&17874
406	STLR2(c)	7097	24088
407	STLR2/L_SCD14(c)	7097&929	24088&12475
408	STLR2_CD14(c)	7097&929	24088&12475
409	STLR4(c)	7099	21898
410	STLR4/L_MD2(c)	7099&23643	21898&17087
411	STLR4_MD2(c)	7099&23643	21898&17087
412	STXN13(c)	23673	100226
413	TBK1(c)	29110	56480
414	TBK1-P(c)	29110	56480
415	TICAM1(c)	148022	106759
416	TICAM1P(c)	148022	106759
417	TICAM1P_IKKE(c)	148022&9641	106759&56489
418	TICAM1P_TBK1(c)	148022&29110	106759&56480
419	TICAM2(c)	353376	225471
420	TICAM2_TLR4/L_MD2(c)	353376&7099&23643	225471&21898&17087
421	TIFA(c)	92610	211550
423	TIRAP(c)	114609	117149
424	TIR_MYD(c)	4615	17874
425	TIR_MYD_FADD(c)	4615&8772	17874&14082
426	TIR_MYD_IRAK4(c)	4615&51135	17874&266632
427	TIR_MYD_TOLLIP(c)	114609&4615&3654&51135&54472	117149&17874&16179&266632&54473
428	TIR_TIRAP(c)	114609	117149
429	TIR_TIRAP_IRAK2(c)	114609&4615&51135&3656	117149&17874&266632&108960
430	TIR_TIRAP_IRAK4(c)	114609&4615&51135	117149&17874&266632
431	TIR_TIRAP_MYD(c)	114609&4615	117149&17874
432	TIR_TIRAP_MYD_FADD(c)	114609&4615&8772	117149&17874&14082
433	TIR_TIRAP_TOLLIP(c)	114609&4615&3654&51135&54472	117149&17874&16179&266632&54473
434	TIR_TIRAP_TOLLIP-2P(c)	114609&4615&3654&51135&54472	117149&17874&16179&266632&54473
435	TIR_TIRAP_TOLLIP-P(c)	114609&4615&3654&51135&54472	117149&17874&16179&266632&54473
436	TLR1(c)	7096	21897
437	TLR1/10/L(c)	7096&81793
438	TLR1/2/L(c)	7096&7097	21897&24088
439	TLR10(c)	81793
440	TLR10/L-D(c)	81793
441	TLR11(c)	442887	239081
442	TLR11/L-D(c)	442887	239081
443	TLR2(c)	7097	24088
444	TLR2/10/L(c)	7097&81793
445	TLR2/6/L(c)	7097&10333	24088&21899
446	TLR2/L-2PD(c)	7097	24088
447	TLR2/L-D(c)	7097	24088
448	TLR4(c)	7099	21898
449	TLR4/L_MD2-D(c)	7099&23643	21898&17087
450	TLR4/L_MD2_TRD3A(c)	7099&23643&54476	21898&17087&108086
451	TLR4_MD2(c)	7099&23643	21898&17087
452	TLR4_SIGIRR(c)	7099&59307	21898&24058
453	TLR4_SIGIRR_TRAF6(c)	7099&59307&7189	21898&24058&22034
454	TLR5(c)	7100	53791
455	TLR5/L-D(c)	7100	53791
456	TLR5_SIGIRR(c)	7100&59307	53791&24058
457	TLR5_SIGIRR_TRAF6(c)	7100&59307&7189	53791&24058&22034
458	TLR6(c)	10333	21899
459	TLR9/L_TRD3A(c)	54106&54476	81897&108086
460	TLR9_SIGIRR(c)	54106&59307	81897&24058
461	TLR9_SIGIRR_TRAF6(c)	54106&59307&7189	81897&24058&22034
476	TOLLIP(c)	54472	54473
477	TOLLIP-P(c)	54472	54473
478	TOLLIP-PU(c)	54472	54473
479	TOLLIP_pail345p_hs(c)	54472	54473
480	TOLLIP_pail3p_hs(c)	54472	54473
481	TRAF2(c)	7186	22030
482	TRAF6(c)	7189	22034
483	TRAF6-D(c)	7189	22034
484	TRAF6-UD(c)	7189	22034
485	TRAF6_SIGIRR(c)	7189&59307	22034&24058
486	TRD3A(c)	54476	108086
487	TRIP6(c)	7205	22051
488	TRXOX(c)	7295	22166
489	TRXRD(c)	10587|7296|114112	26462|50493|232223
490	TRXRED(c)	7295	22166
491	TRX_NADPH(c)	10587|7296|114112	26462|50493|232223
492	UBC13(c)	7334	93765
493	UBCH5(c)	7322|7323	56550|66105
494	UBCH5A(c)	7321	216080
496	UEV1A(c)	7335	66589
497	VAV1(c)	7409	22324
498	VAV1-P(c)	7409	22324
531	BDFN2(e)	1673	13215
550	HSP60(e)	3329	15510
551	HSP70(e)	3303	15511
552	IL1A(e)	3552	16175
553	IL1B(e)	3553	16176
579	PRE_IL1A(e)	3552	16175
640	TLR3(l)	7098	142980
641	TLR3/L-2PD(l)	7098	142980
642	TLR3/L-D(l)	7098	142980
649	AKT-2P(n)	207|208|10000	11651|11652|23797
650	AP1_FOS_JUN(n)	2353&3725	14281&16476
652	AP1_JUN(n)	3725	16476
653	ATF2(n)	1386	11909
654	ATF2-P(n)	1386	11909
655	BCL3(n)	602	12051
656	BTRCP1(n)	8945	12234
657	CAM_CAMK2(n)	801&815|816|818|817	12313&12322|12323|12325|108058
658	CAM_CAMK2-P(n)	801&815|816|818|817	12313&12322|12323|12325|108058
659	CBP(n)	1387	12914
660	CREB(n)	468|1385|10488|9586	11911|12912|12913|231991
661	CREB-2PD(n)	468|1385|10488|9586	11911|12912|12913|231991
662	CREB-D(n)	468|1385|10488|9586	11911|12912|12913|231991
663	CREB_CBP(n)	468|1385|10488|9586&1387	11911|12912|12913|231991&12914
664	CREB_CRE(n)	468|1385|10488|9586	11911|12912|12913|231991
665	CREB_CRE-2P(n)	468|1385|10488|9586	11911|12912|12913|231991
666	CREB_CRE-P(n)	468|1385|10488|9586	11911|12912|12913|231991
668	ELK1(n)	2002	13712
669	ELK1-2P(n)	2002	13712
670	ELK1_SRE(n)	2002	13712
671	FOS(n)	2353	14281
672	FOS-6P(n)	2353	14281
673	FOS_JUN(n)	2353&3725	14281&16476
674	GSK3B(n)	2932	56637
675	GSK3B-P(n)	2932	56637
676	HDAC1(n)	3065	433759
677	HDAC3(n)	8841	15183
678	HDAC3-A(n)	8841	15183
679	HH3(n)	15077|3020|3021|97114|8355|8968|8352|8351|8358|8353|8357|8354|8356|333932|333931|126961|653604|8350|440093	15077|15078|15081|97114|97908|260423|319148|319149|319150|319151|319152|319153|319154|360198|625328
680	HH3-P(n)	15077|3020|3021|97114|8355|8968|8352|8351|8358|8353|8357|8354|8356|333932|333931|126961|653604|8350|440093	15077|15078|15081|97114|97908|260423|319148|319149|319150|319151|319152|319153|319154|360198|625328
681	HMG14(n)	3150	15312
682	HMG14-P(n)	3150	15312
683	HNRNPA1(n)	3178	15382
684	HNRNPA1-3P(n)	3178	15382
685	IKBA(n)	4792	18035
686	IKBB-2P(n)	4793	18036
687	IKBZ(n)	64332	80859
688	IMPA3(n)	3839	16648
689	IRF3-2PD(n)	3661	54131
690	IRF7-2P(n)	3665	54123
692	ISRE_IRF3(n)	3661	54131
693	ISRE_IRF7(n)	3665	54123
694	JUN(n)	3725	16476
695	JUN-2P(n)	3725	16476
696	JUN-2PD(n)	3725	16476
698	MAP2K3(n)	5606	26397
699	MAP2K3-2P(n)	5606	26397
700	MAP2K6(n)	5608	26399
701	MAP2K6-P(n)	5608	26399
702	MAPK11(n)	5600	19094
703	MAPK11-2P(n)	5600	19094
704	MAPK11_MAPKAPK2(n)	5600&9261	19094&17164
705	MAPK14(n)	1432	26416
706	MAPK14-2P(n)	1432	26416
707	MAPK14_MAPKAPK2(n)	1432&9261	26416&17164
708	MAPK3/1-2PD(n)	5594&5595	26413&26417
709	MAPK3/1-D(n)	5594&5595	26413&26417
710	MAPK8(n)	5599	26419
711	MAPK8-2P(n)	5599	26419
712	MAPKAPK2(n)	9261	17164
713	MAPKAPK2-2P(n)	9261	17164
714	MAPKAPK2-P(n)	9261	17164
715	MKP(n)	1844|1850|1843|51207|11072|11221|78986|285193|1848|142679|54935|80824|8446|1845|63904|150290|1852|11266|56940|1849|1847|92235|128853|1846	13537|18218|19252|27389|56405|63953|66959|67446|67603|68082|68440|70686|72102|72349|73547|75219|75590|80915|105352|235584|240672|240892|252864|319520
716	MKP-P(n)	1844|1850|1843|51207|11072|11221|78986|285193|1848|142679|54935|80824|8446|1845|63904|150290|1852|11266|56940|1849|1847|92235|128853|1846	13537|18218|19252|27389|56405|63953|66959|67446|67603|68082|68440|70686|72102|72349|73547|75219|75590|80915|105352|235584|240672|240892|252864|319520
717	MSK1(n)	9252	73086
718	MSK1-2P(n)	9252	73086
719	MSK1-5P(n)	9252	73086
720	MYC(n)	4609	17869
721	MYC-2P(n)	4609	17869
722	NFKB(p50)(n)	4790	18033
723	NFKB(p50)-PD(n)	4790	18033
724	NFKB(p50)_BCL3(n)	4790&602	18033&12051
725	NFKB(p50)_IKBZ(n)	4790&64332	18033&80859
726	NFKB(p50)_IMPA3(n)	4790&3839	18033&16648
727	NFKB(p50)_KB_SITE(n)	4790	18033
728	NFKB(p50/p65)-5P(n)	4790&5970	18033&19697
729	NFKB(p50/p65)-5P2A(n)	4790&5970	18033&19697
730	NFKB(p50/p65)-5P3A(n)	4790&5970	18033&19697
731	NFKB(p50/p65)-5P5A(n)	4790&5970	18033&19697
732	NFKB(p50/p65)_CBP-5P(n)	4790&5970&1387	18033&19697&12914
733	NFKB(p50/p65)_CBP-5P3A(n)	4790&5970&1387	18033&19697&12914
734	NFKB(p65)-5P3A(n)	5970	19697
735	NFKB(p65)-5P3AU(n)	5970	19697
736	NFKB_CBP_KB(n)	4790&5970&1387	18033&19697&12914
737	NFKB_IKBA-2P(n)	4790&5970&4792	18033&19697&18035
738	NFKB_IKBA-2P2U(n)	4790&5970&4792	18033&19697&18035
739	NFKB_IKBA-5P(n)	4790&5970&4792	18033&19697&18035
740	NFKB_IKBA-5P2A(n)	4790&5970&4792	18033&19697&18035
741	NFKB_IKBA-5P5A(n)	4790&5970&4792	18033&19697&18035
742	NFKB_IKBA_BTRCP1(n)	4790&5970&4792&23291	18033&19697&18035&103583
743	NFKB_IKBA_UBCH5(n)	4790&5970&4792&7323	18033&19697&18035&66105
744	NFKB_IKBB-7P(n)	4790&5970&4793	18033&19697&18036
745	PKA(n)	(5573&5575)|(5576&5577)	(19084&19085)|(19087&19088)
746	PKA-2P(n)	(5573&5575)|(5576&5577)	(19084&19085)|(19087&19088)
747	PKCZ(n)	5590	18762
748	PKCZ-P(n)	5590	18762
749	PP2A_ABC(n)	5518&5519&5515&5516&5520&5521&5522&55844|5518&5519&5515&5516&5523&28227&55012|5518&5519&5515&5516&5524|5518&5519&5515&5516&5525&5526&5527&5528&5529	51792&73699&19052&19053&71978&72930&269643&52432|51792&73699&19052&19053&235542&59032&19054|51792&73699&19052&19053&110849|51792&73699&19052&19053&226849&225849&26931&21770&26932
750	PP2A_ABC-P(n)	5518&5519&5515&5516&5520&5521&5522&55844|5518&5519&5515&5516&5523&28227&55012|5518&5519&5515&5516&5524|5518&5519&5515&5516&5525&5526&5527&5528&5529	51792&73699&19052&19053&71978&72930&269643&52432|51792&73699&19052&19053&235542&59032&19054|51792&73699&19052&19053&110849|51792&73699&19052&19053&226849&225849&26931&21770&26932
751	PP2B(n)	5530&5532&5533&5534&5535	19055&19056&19057&19058&19059
752	PP2B-P(n)	5530&5532&5533&5534&5535	19055&19056&19057&19058&19059
754	UBCH5(n)	7323	66105
764	IP3R(r)	3710	16440
765	IP3R_mi145p(r)	3710	16440
766	SERCA(r)	487|488|489	11937|11938|53313
767	SERCA-P(r)	487|488|489	11937|11938|53313
768	TLR9(r)	54106	81897
770	EEA1_pail3p_hs(v)	8411	216238
771	GP91_P22(v)	1536&1535	13058&13057
772	NSF_EEA1_RAB5(v)	4905&23673&8411&27342	18195&100226&216238&56715
773	PHOX_GTP-3P(v)	1536&1535&4689&653361&4688&5879	13058&13057&17972&17969&17970&19353
774	PHOX_GTP-8P(v)	1536&1535&4689&653361&4688&5879	13058&13057&17972&17969&17970&19353
775	TLR7(v)	51284	170743
776	TLR7/L-D(v)	51284	170743
777	TLR8(v)	51311	170744
778	TLR8/L-D(v)	51311	170744
779	TLR9(v)	54106	81897
780	TLR9/L-D(v)	54106	81897
