# Supplementary material for: Controlling the Outcome of the Toll-Like Receptor Signaling Pathways
Source: PLoS One. 2012 Feb 20;7(2):e31341. doi: 10.1371/journal.pone.0031341 (PMC3282698; doi:10.1371/journal.pone.0031341)
Supplement: Dataset S2 — EGS with minimal side effect. List of the EGS that target the power set of outputs with minimal side effect in human (first sheet) and in mouse (second sheet). Each set of genes is followed by its respective species, reaction, and module impacts. (XLS) [file pone.0031341.s005.xls]

## Sheet: human
EGS with minimal side effect in human
Genes are listed using Entrez Gene ID
Genes in EGS	Species impact	Reaction impact	Module impact	Outputs Disabled
'5590'	31	75	7	ROS
'5578,5579,5580'	16	20	1	ROS2
'3661'	5	13	2	IRF3
'3665'	6	17	2	IRF7
'468'	9	24	2	CRE
'1385'	9	24	2	CRE
'10488'	9	24	2	CRE
'9586'	9	24	2	CRE
'2353'	5	15	1	AP1
'4792'	20	46	1	NFkB
'23291'	7	12	1	NFkB2
'4688'	3	9	1	ROSROS2
'4689'	3	9	1	ROSROS2
'3661,5590'	36	88	9	ROSIRF3
'3665,5590'	37	92	9	ROSIRF7
'468,5590'	40	99	9	ROSCRE
'1385,5590'	40	99	9	ROSCRE
'10488,5590'	40	99	9	ROSCRE
'5590,9586'	40	99	9	ROSCRE
'2353,5590'	36	90	8	ROSAP1
'4792,5590'	44	105	7	ROSNFkB
'23291,5590'	38	87	7	ROSNFkB2
'3661,5578,5579,5580'	21	33	3	ROS2IRF3
'3665,5578,5579,5580'	22	37	3	ROS2IRF7
'468,5578,5579,5580'	25	44	3	ROS2CRE
'1385,5578,5579,5580'	25	44	3	ROS2CRE
'10488,5578,5579,5580'	25	44	3	ROS2CRE
'5578,5579,5580,9586'	25	44	3	ROS2CRE
'2353,5578,5579,5580'	21	35	2	ROS2AP1
'4792,5578,5579,5580'	36	66	2	ROS2NFkB
'23291,5578,5579,5580'	23	32	2	ROS2NFkB2
'3661,3665'	11	30	3	IRF3IRF7
'3661,468'	14	37	4	IRF3CRE
'1385,3661'	14	37	4	IRF3CRE
'10488,3661'	14	37	4	IRF3CRE
'3661,9586'	14	37	4	IRF3CRE
'2353,3661'	10	28	3	IRF3AP1
'3661,4792'	25	59	3	IRF3NFkB
'23291,3661'	12	25	3	IRF3NFkB2
'3665,468'	15	41	4	IRF7CRE
'1385,3665'	15	41	4	IRF7CRE
'10488,3665'	15	41	4	IRF7CRE
'3665,9586'	15	41	4	IRF7CRE
'2353,3665'	11	32	3	IRF7AP1
'3665,4792'	26	63	3	IRF7NFkB
'23291,3665'	13	29	3	IRF7NFkB2
'2353,468'	14	39	3	CREAP1
'1385,2353'	14	39	3	CREAP1
'10488,2353'	14	39	3	CREAP1
'2353,9586'	14	39	3	CREAP1
'468,4792'	29	70	3	CRENFkB
'1385,4792'	29	70	3	CRENFkB
'10488,4792'	29	70	3	CRENFkB
'4792,9586'	29	70	3	CRENFkB
'23291,468'	16	36	3	CRENFkB2
'1385,23291'	16	36	3	CRENFkB2
'10488,23291'	16	36	3	CRENFkB2
'23291,9586'	16	36	3	CRENFkB2
'3725'	7	18	1	AP1AP12
'2353,4792'	25	61	2	AP1NFkB
'23291,2353'	12	27	2	AP1NFkB2
'23291,7323,8945'	18	44	2	NFkBNFkB2
'3661,4688'	8	22	3	ROSROS2IRF3
'3661,4689'	8	22	3	ROSROS2IRF3
'3665,4688'	9	26	3	ROSROS2IRF7
'3665,4689'	9	26	3	ROSROS2IRF7
'468,4688'	12	33	3	ROSROS2CRE
'1385,4688'	12	33	3	ROSROS2CRE
'10488,4688'	12	33	3	ROSROS2CRE
'4688,9586'	12	33	3	ROSROS2CRE
'468,4689'	12	33	3	ROSROS2CRE
'1385,4689'	12	33	3	ROSROS2CRE
'10488,4689'	12	33	3	ROSROS2CRE
'4689,9586'	12	33	3	ROSROS2CRE
'2353,4688'	8	24	2	ROSROS2AP1
'2353,4689'	8	24	2	ROSROS2AP1
'4688,4792'	23	55	2	ROSROS2NFkB
'4689,4792'	23	55	2	ROSROS2NFkB
'23291,4688'	10	21	2	ROSROS2NFkB2
'23291,4689'	10	21	2	ROSROS2NFkB2
'3661,3665,5590'	42	105	10	ROSIRF3IRF7
'3661,468,5590'	45	112	11	ROSIRF3CRE
'1385,3661,5590'	45	112	11	ROSIRF3CRE
'10488,3661,5590'	45	112	11	ROSIRF3CRE
'3661,5590,9586'	45	112	11	ROSIRF3CRE
'2353,3661,5590'	41	103	10	ROSIRF3AP1
'3661,4792,5590'	49	118	9	ROSIRF3NFkB
'23291,3661,5590'	43	100	9	ROSIRF3NFkB2
'3665,468,5590'	46	116	11	ROSIRF7CRE
'1385,3665,5590'	46	116	11	ROSIRF7CRE
'10488,3665,5590'	46	116	11	ROSIRF7CRE
'3665,5590,9586'	46	116	11	ROSIRF7CRE
'2353,3665,5590'	42	107	10	ROSIRF7AP1
'3665,4792,5590'	50	122	9	ROSIRF7NFkB
'23291,3665,5590'	44	104	9	ROSIRF7NFkB2
'2353,468,5590'	45	114	10	ROSCREAP1
'1385,2353,5590'	45	114	10	ROSCREAP1
'10488,2353,5590'	45	114	10	ROSCREAP1
'2353,5590,9586'	45	114	10	ROSCREAP1
'468,4792,5590'	53	129	9	ROSCRENFkB
'1385,4792,5590'	53	129	9	ROSCRENFkB
'10488,4792,5590'	53	129	9	ROSCRENFkB
'4792,5590,9586'	53	129	9	ROSCRENFkB
'23291,468,5590'	47	111	9	ROSCRENFkB2
'1385,23291,5590'	47	111	9	ROSCRENFkB2
'10488,23291,5590'	47	111	9	ROSCRENFkB2
'23291,5590,9586'	47	111	9	ROSCRENFkB2
'2353,4792,5590'	49	120	8	ROSAP1NFkB
'23291,2353,5590'	43	102	8	ROSAP1NFkB2
'23291,4792,5590'	54	129	7	ROSNFkBNFkB2
'3661,3665,5578,5579,5580'	27	50	4	ROS2IRF3IRF7
'3661,468,5578,5579,5580'	30	57	5	ROS2IRF3CRE
'1385,3661,5578,5579,5580'	30	57	5	ROS2IRF3CRE
'10488,3661,5578,5579,5580'	30	57	5	ROS2IRF3CRE
'3661,5578,5579,5580,9586'	30	57	5	ROS2IRF3CRE
'2353,3661,5578,5579,5580'	26	48	4	ROS2IRF3AP1
'3661,4792,5578,5579,5580'	41	79	4	ROS2IRF3NFkB
'23291,3661,5578,5579,5580'	28	45	4	ROS2IRF3NFkB2
'3665,468,5578,5579,5580'	31	61	5	ROS2IRF7CRE
'1385,3665,5578,5579,5580'	31	61	5	ROS2IRF7CRE
'10488,3665,5578,5579,5580'	31	61	5	ROS2IRF7CRE
'3665,5578,5579,5580,9586'	31	61	5	ROS2IRF7CRE
'2353,3665,5578,5579,5580'	27	52	4	ROS2IRF7AP1
'3665,4792,5578,5579,5580'	42	83	4	ROS2IRF7NFkB
'23291,3665,5578,5579,5580'	29	49	4	ROS2IRF7NFkB2
'2353,468,5578,5579,5580'	30	59	4	ROS2CREAP1
'1385,2353,5578,5579,5580'	30	59	4	ROS2CREAP1
'10488,2353,5578,5579,5580'	30	59	4	ROS2CREAP1
'2353,5578,5579,5580,9586'	30	59	4	ROS2CREAP1
'468,4792,5578,5579,5580'	45	90	4	ROS2CRENFkB
'1385,4792,5578,5579,5580'	45	90	4	ROS2CRENFkB
'10488,4792,5578,5579,5580'	45	90	4	ROS2CRENFkB
'4792,5578,5579,5580,9586'	45	90	4	ROS2CRENFkB
'23291,468,5578,5579,5580'	32	56	4	ROS2CRENFkB2
'1385,23291,5578,5579,5580'	32	56	4	ROS2CRENFkB2
'10488,23291,5578,5579,5580'	32	56	4	ROS2CRENFkB2
'23291,5578,5579,5580,9586'	32	56	4	ROS2CRENFkB2
'2353,4792,5578,5579,5580'	41	81	3	ROS2AP1NFkB
'23291,2353,5578,5579,5580'	28	47	3	ROS2AP1NFkB2
'23291,4792,5578,5579,5580'	47	98	3	ROS2NFkBNFkB2
'3661,3665,468'	20	54	5	IRF3IRF7CRE
'1385,3661,3665'	20	54	5	IRF3IRF7CRE
'10488,3661,3665'	20	54	5	IRF3IRF7CRE
'3661,3665,9586'	20	54	5	IRF3IRF7CRE
'2353,3661,3665'	16	45	4	IRF3IRF7AP1
'3661,3665,4792'	31	76	4	IRF3IRF7NFkB
'23291,3661,3665'	18	42	4	IRF3IRF7NFkB2
'2353,3661,468'	19	52	5	IRF3CREAP1
'1385,2353,3661'	19	52	5	IRF3CREAP1
'10488,2353,3661'	19	52	5	IRF3CREAP1
'2353,3661,9586'	19	52	5	IRF3CREAP1
'3661,468,4792'	34	83	5	IRF3CRENFkB
'1385,3661,4792'	34	83	5	IRF3CRENFkB
'10488,3661,4792'	34	83	5	IRF3CRENFkB
'3661,4792,9586'	34	83	5	IRF3CRENFkB
'23291,3661,468'	21	49	5	IRF3CRENFkB2
'1385,23291,3661'	21	49	5	IRF3CRENFkB2
'10488,23291,3661'	21	49	5	IRF3CRENFkB2
'23291,3661,9586'	21	49	5	IRF3CRENFkB2
'2353,3661,4792'	30	74	4	IRF3AP1NFkB
'23291,2353,3661'	17	40	4	IRF3AP1NFkB2
'23291,3661,4792'	36	91	4	IRF3NFkBNFkB2
'2353,3665,468'	20	56	5	IRF7CREAP1
'1385,2353,3665'	20	56	5	IRF7CREAP1
'10488,2353,3665'	20	56	5	IRF7CREAP1
'2353,3665,9586'	20	56	5	IRF7CREAP1
'3665,468,4792'	35	87	5	IRF7CRENFkB
'1385,3665,4792'	35	87	5	IRF7CRENFkB
'10488,3665,4792'	35	87	5	IRF7CRENFkB
'3665,4792,9586'	35	87	5	IRF7CRENFkB
'23291,3665,468'	22	53	5	IRF7CRENFkB2
'1385,23291,3665'	22	53	5	IRF7CRENFkB2
'10488,23291,3665'	22	53	5	IRF7CRENFkB2
'23291,3665,9586'	22	53	5	IRF7CRENFkB2
'10454,23118,257397,4215,51295,6885,7189,7334,7335'	86	161	9	IRF7AP1AP12
'10454,23118,257397,4215,6885,7189,7334,7335,836'	86	161	9	IRF7AP1AP12
'2353,3665,4792'	31	78	4	IRF7AP1NFkB
'23291,2353,3665'	18	44	4	IRF7AP1NFkB2
'23291,3665,4792'	37	95	4	IRF7NFkBNFkB2
'2353,468,4792'	34	85	4	CREAP1NFkB
'1385,2353,4792'	34	85	4	CREAP1NFkB
'10488,2353,4792'	34	85	4	CREAP1NFkB
'2353,4792,9586'	34	85	4	CREAP1NFkB
'23291,2353,468'	21	51	4	CREAP1NFkB2
'1385,23291,2353'	21	51	4	CREAP1NFkB2
'10488,23291,2353'	21	51	4	CREAP1NFkB2
'23291,2353,9586'	21	51	4	CREAP1NFkB2
'23291,468,4792'	40	102	4	CRENFkBNFkB2
'1385,23291,4792'	40	102	4	CRENFkBNFkB2
'10488,23291,4792'	40	102	4	CRENFkBNFkB2
'23291,4792,9586'	40	102	4	CRENFkBNFkB2
'3725,4792'	27	64	2	AP1AP12NFkB
'23291,3725'	14	30	2	AP1AP12NFkB2
'23291,2353,4792'	36	93	3	AP1NFkBNFkB2
'3661,3665,4688'	14	39	4	ROSROS2IRF3IRF7
'3661,3665,4689'	14	39	4	ROSROS2IRF3IRF7
'3661,468,4688'	17	46	5	ROSROS2IRF3CRE
'1385,3661,4688'	17	46	5	ROSROS2IRF3CRE
'10488,3661,4688'	17	46	5	ROSROS2IRF3CRE
'3661,4688,9586'	17	46	5	ROSROS2IRF3CRE
'3661,468,4689'	17	46	5	ROSROS2IRF3CRE
'1385,3661,4689'	17	46	5	ROSROS2IRF3CRE
'10488,3661,4689'	17	46	5	ROSROS2IRF3CRE
'3661,4689,9586'	17	46	5	ROSROS2IRF3CRE
'2353,3661,4688'	13	37	4	ROSROS2IRF3AP1
'2353,3661,4689'	13	37	4	ROSROS2IRF3AP1
'3661,4688,4792'	28	68	4	ROSROS2IRF3NFkB
'3661,4689,4792'	28	68	4	ROSROS2IRF3NFkB
'23291,3661,4688'	15	34	4	ROSROS2IRF3NFkB2
'23291,3661,4689'	15	34	4	ROSROS2IRF3NFkB2
'3665,468,4688'	18	50	5	ROSROS2IRF7CRE
'1385,3665,4688'	18	50	5	ROSROS2IRF7CRE
'10488,3665,4688'	18	50	5	ROSROS2IRF7CRE
'3665,4688,9586'	18	50	5	ROSROS2IRF7CRE
'3665,468,4689'	18	50	5	ROSROS2IRF7CRE
'1385,3665,4689'	18	50	5	ROSROS2IRF7CRE
'10488,3665,4689'	18	50	5	ROSROS2IRF7CRE
'3665,4689,9586'	18	50	5	ROSROS2IRF7CRE
'2353,3665,4688'	14	41	4	ROSROS2IRF7AP1
'2353,3665,4689'	14	41	4	ROSROS2IRF7AP1
'3665,4688,4792'	29	72	4	ROSROS2IRF7NFkB
'3665,4689,4792'	29	72	4	ROSROS2IRF7NFkB
'23291,3665,4688'	16	38	4	ROSROS2IRF7NFkB2
'23291,3665,4689'	16	38	4	ROSROS2IRF7NFkB2
'2353,468,4688'	17	48	4	ROSROS2CREAP1
'1385,2353,4688'	17	48	4	ROSROS2CREAP1
'10488,2353,4688'	17	48	4	ROSROS2CREAP1
'2353,4688,9586'	17	48	4	ROSROS2CREAP1
'2353,468,4689'	17	48	4	ROSROS2CREAP1
'1385,2353,4689'	17	48	4	ROSROS2CREAP1
'10488,2353,4689'	17	48	4	ROSROS2CREAP1
'2353,4689,9586'	17	48	4	ROSROS2CREAP1
'468,4688,4792'	32	79	4	ROSROS2CRENFkB
'1385,4688,4792'	32	79	4	ROSROS2CRENFkB
'10488,4688,4792'	32	79	4	ROSROS2CRENFkB
'4688,4792,9586'	32	79	4	ROSROS2CRENFkB
'468,4689,4792'	32	79	4	ROSROS2CRENFkB
'1385,4689,4792'	32	79	4	ROSROS2CRENFkB
'10488,4689,4792'	32	79	4	ROSROS2CRENFkB
'4689,4792,9586'	32	79	4	ROSROS2CRENFkB
'23291,468,4688'	19	45	4	ROSROS2CRENFkB2
'1385,23291,4688'	19	45	4	ROSROS2CRENFkB2
'10488,23291,4688'	19	45	4	ROSROS2CRENFkB2
'23291,4688,9586'	19	45	4	ROSROS2CRENFkB2
'23291,468,4689'	19	45	4	ROSROS2CRENFkB2
'1385,23291,4689'	19	45	4	ROSROS2CRENFkB2
'10488,23291,4689'	19	45	4	ROSROS2CRENFkB2
'23291,4689,9586'	19	45	4	ROSROS2CRENFkB2
'2353,4688,4792'	28	70	3	ROSROS2AP1NFkB
'2353,4689,4792'	28	70	3	ROSROS2AP1NFkB
'23291,2353,4688'	15	36	3	ROSROS2AP1NFkB2
'23291,2353,4689'	15	36	3	ROSROS2AP1NFkB2
'23291,4688,4792'	34	87	3	ROSROS2NFkBNFkB2
'23291,4689,4792'	34	87	3	ROSROS2NFkBNFkB2
'3661,3665,468,5590'	51	129	12	ROSIRF3IRF7CRE
'1385,3661,3665,5590'	51	129	12	ROSIRF3IRF7CRE
'10488,3661,3665,5590'	51	129	12	ROSIRF3IRF7CRE
'3661,3665,5590,9586'	51	129	12	ROSIRF3IRF7CRE
'2353,3661,3665,5590'	47	120	11	ROSIRF3IRF7AP1
'3661,3665,4792,5590'	55	135	10	ROSIRF3IRF7NFkB
'23291,3661,3665,5590'	49	117	10	ROSIRF3IRF7NFkB2
'2353,3661,468,5590'	50	127	12	ROSIRF3CREAP1
'1385,2353,3661,5590'	50	127	12	ROSIRF3CREAP1
'10488,2353,3661,5590'	50	127	12	ROSIRF3CREAP1
'2353,3661,5590,9586'	50	127	12	ROSIRF3CREAP1
'3661,468,4792,5590'	58	142	11	ROSIRF3CRENFkB
'1385,3661,4792,5590'	58	142	11	ROSIRF3CRENFkB
'10488,3661,4792,5590'	58	142	11	ROSIRF3CRENFkB
'3661,4792,5590,9586'	58	142	11	ROSIRF3CRENFkB
'23291,3661,468,5590'	52	124	11	ROSIRF3CRENFkB2
'1385,23291,3661,5590'	52	124	11	ROSIRF3CRENFkB2
'10488,23291,3661,5590'	52	124	11	ROSIRF3CRENFkB2
'23291,3661,5590,9586'	52	124	11	ROSIRF3CRENFkB2
'2353,3661,4792,5590'	54	133	10	ROSIRF3AP1NFkB
'23291,2353,3661,5590'	48	115	10	ROSIRF3AP1NFkB2
'23291,3661,4792,5590'	59	142	9	ROSIRF3NFkBNFkB2
'2353,3665,468,5590'	51	131	12	ROSIRF7CREAP1
'1385,2353,3665,5590'	51	131	12	ROSIRF7CREAP1
'10488,2353,3665,5590'	51	131	12	ROSIRF7CREAP1
'2353,3665,5590,9586'	51	131	12	ROSIRF7CREAP1
'3665,468,4792,5590'	59	146	11	ROSIRF7CRENFkB
'1385,3665,4792,5590'	59	146	11	ROSIRF7CRENFkB
'10488,3665,4792,5590'	59	146	11	ROSIRF7CRENFkB
'3665,4792,5590,9586'	59	146	11	ROSIRF7CRENFkB
'23291,3665,468,5590'	53	128	11	ROSIRF7CRENFkB2
'1385,23291,3665,5590'	53	128	11	ROSIRF7CRENFkB2
'10488,23291,3665,5590'	53	128	11	ROSIRF7CRENFkB2
'23291,3665,5590,9586'	53	128	11	ROSIRF7CRENFkB2
'2353,3665,4792,5590'	55	137	10	ROSIRF7AP1NFkB
'23291,2353,3665,5590'	49	119	10	ROSIRF7AP1NFkB2
'23291,3665,4792,5590'	60	146	9	ROSIRF7NFkBNFkB2
'2353,468,4792,5590'	58	144	10	ROSCREAP1NFkB
'1385,2353,4792,5590'	58	144	10	ROSCREAP1NFkB
'10488,2353,4792,5590'	58	144	10	ROSCREAP1NFkB
'2353,4792,5590,9586'	58	144	10	ROSCREAP1NFkB
'23291,2353,468,5590'	52	126	10	ROSCREAP1NFkB2
'1385,23291,2353,5590'	52	126	10	ROSCREAP1NFkB2
'10488,23291,2353,5590'	52	126	10	ROSCREAP1NFkB2
'23291,2353,5590,9586'	52	126	10	ROSCREAP1NFkB2
'23291,468,4792,5590'	63	153	9	ROSCRENFkBNFkB2
'1385,23291,4792,5590'	63	153	9	ROSCRENFkBNFkB2
'10488,23291,4792,5590'	63	153	9	ROSCRENFkBNFkB2
'23291,4792,5590,9586'	63	153	9	ROSCRENFkBNFkB2
'23291,2353,4792,5590'	59	144	8	ROSAP1NFkBNFkB2
'3661,3665,468,5578,5579,5580'	36	74	6	ROS2IRF3IRF7CRE
'1385,3661,3665,5578,5579,5580'	36	74	6	ROS2IRF3IRF7CRE
'10488,3661,3665,5578,5579,5580'	36	74	6	ROS2IRF3IRF7CRE
'3661,3665,5578,5579,5580,9586'	36	74	6	ROS2IRF3IRF7CRE
'2353,3661,3665,5578,5579,5580'	32	65	5	ROS2IRF3IRF7AP1
'3661,3665,4792,5578,5579,5580'	47	96	5	ROS2IRF3IRF7NFkB
'23291,3661,3665,5578,5579,5580'	34	62	5	ROS2IRF3IRF7NFkB2
'2353,3661,468,5578,5579,5580'	35	72	6	ROS2IRF3CREAP1
'1385,2353,3661,5578,5579,5580'	35	72	6	ROS2IRF3CREAP1
'10488,2353,3661,5578,5579,5580'	35	72	6	ROS2IRF3CREAP1
'2353,3661,5578,5579,5580,9586'	35	72	6	ROS2IRF3CREAP1
'3661,468,4792,5578,5579,5580'	50	103	6	ROS2IRF3CRENFkB
'1385,3661,4792,5578,5579,5580'	50	103	6	ROS2IRF3CRENFkB
'10488,3661,4792,5578,5579,5580'	50	103	6	ROS2IRF3CRENFkB
'3661,4792,5578,5579,5580,9586'	50	103	6	ROS2IRF3CRENFkB
'23291,3661,468,5578,5579,5580'	37	69	6	ROS2IRF3CRENFkB2
'1385,23291,3661,5578,5579,5580'	37	69	6	ROS2IRF3CRENFkB2
'10488,23291,3661,5578,5579,5580'	37	69	6	ROS2IRF3CRENFkB2
'23291,3661,5578,5579,5580,9586'	37	69	6	ROS2IRF3CRENFkB2
'2353,3661,4792,5578,5579,5580'	46	94	5	ROS2IRF3AP1NFkB
'23291,2353,3661,5578,5579,5580'	33	60	5	ROS2IRF3AP1NFkB2
'23291,3661,4792,5578,5579,5580'	52	111	5	ROS2IRF3NFkBNFkB2
'2353,3665,468,5578,5579,5580'	36	76	6	ROS2IRF7CREAP1
'1385,2353,3665,5578,5579,5580'	36	76	6	ROS2IRF7CREAP1
'10488,2353,3665,5578,5579,5580'	36	76	6	ROS2IRF7CREAP1
'2353,3665,5578,5579,5580,9586'	36	76	6	ROS2IRF7CREAP1
'3665,468,4792,5578,5579,5580'	51	107	6	ROS2IRF7CRENFkB
'1385,3665,4792,5578,5579,5580'	51	107	6	ROS2IRF7CRENFkB
'10488,3665,4792,5578,5579,5580'	51	107	6	ROS2IRF7CRENFkB
'3665,4792,5578,5579,5580,9586'	51	107	6	ROS2IRF7CRENFkB
'23291,3665,468,5578,5579,5580'	38	73	6	ROS2IRF7CRENFkB2
'1385,23291,3665,5578,5579,5580'	38	73	6	ROS2IRF7CRENFkB2
'10488,23291,3665,5578,5579,5580'	38	73	6	ROS2IRF7CRENFkB2
'23291,3665,5578,5579,5580,9586'	38	73	6	ROS2IRF7CRENFkB2
'2353,3665,4792,5578,5579,5580'	47	98	5	ROS2IRF7AP1NFkB
'23291,2353,3665,5578,5579,5580'	34	64	5	ROS2IRF7AP1NFkB2
'23291,3665,4792,5578,5579,5580'	53	115	5	ROS2IRF7NFkBNFkB2
'2353,468,4792,5578,5579,5580'	50	105	5	ROS2CREAP1NFkB
'1385,2353,4792,5578,5579,5580'	50	105	5	ROS2CREAP1NFkB
'10488,2353,4792,5578,5579,5580'	50	105	5	ROS2CREAP1NFkB
'2353,4792,5578,5579,5580,9586'	50	105	5	ROS2CREAP1NFkB
'23291,2353,468,5578,5579,5580'	37	71	5	ROS2CREAP1NFkB2
'1385,23291,2353,5578,5579,5580'	37	71	5	ROS2CREAP1NFkB2
'10488,23291,2353,5578,5579,5580'	37	71	5	ROS2CREAP1NFkB2
'23291,2353,5578,5579,5580,9586'	37	71	5	ROS2CREAP1NFkB2
'23291,468,4792,5578,5579,5580'	56	122	5	ROS2CRENFkBNFkB2
'1385,23291,4792,5578,5579,5580'	56	122	5	ROS2CRENFkBNFkB2
'10488,23291,4792,5578,5579,5580'	56	122	5	ROS2CRENFkBNFkB2
'23291,4792,5578,5579,5580,9586'	56	122	5	ROS2CRENFkBNFkB2
'23291,2353,4792,5578,5579,5580'	52	113	4	ROS2AP1NFkBNFkB2
'2353,3661,3665,468'	25	69	6	IRF3IRF7CREAP1
'1385,2353,3661,3665'	25	69	6	IRF3IRF7CREAP1
'10488,2353,3661,3665'	25	69	6	IRF3IRF7CREAP1
'2353,3661,3665,9586'	25	69	6	IRF3IRF7CREAP1
'3661,3665,468,4792'	40	100	6	IRF3IRF7CRENFkB
'1385,3661,3665,4792'	40	100	6	IRF3IRF7CRENFkB
'10488,3661,3665,4792'	40	100	6	IRF3IRF7CRENFkB
'3661,3665,4792,9586'	40	100	6	IRF3IRF7CRENFkB
'23291,3661,3665,468'	27	66	6	IRF3IRF7CRENFkB2
'1385,23291,3661,3665'	27	66	6	IRF3IRF7CRENFkB2
'10488,23291,3661,3665'	27	66	6	IRF3IRF7CRENFkB2
'23291,3661,3665,9586'	27	66	6	IRF3IRF7CRENFkB2
'2353,3661,3665,4792'	36	91	5	IRF3IRF7AP1NFkB
'23291,2353,3661,3665'	23	57	5	IRF3IRF7AP1NFkB2
'2353,3661,468,4792'	39	98	6	IRF3CREAP1NFkB
'1385,2353,3661,4792'	39	98	6	IRF3CREAP1NFkB
'10488,2353,3661,4792'	39	98	6	IRF3CREAP1NFkB
'2353,3661,4792,9586'	39	98	6	IRF3CREAP1NFkB
'23291,2353,3661,468'	26	64	6	IRF3CREAP1NFkB2
'1385,23291,2353,3661'	26	64	6	IRF3CREAP1NFkB2
'10488,23291,2353,3661'	26	64	6	IRF3CREAP1NFkB2
'23291,2353,3661,9586'	26	64	6	IRF3CREAP1NFkB2
'23291,3661,468,4792'	45	115	6	IRF3CRENFkBNFkB2
'1385,23291,3661,4792'	45	115	6	IRF3CRENFkBNFkB2
'10488,23291,3661,4792'	45	115	6	IRF3CRENFkBNFkB2
'23291,3661,4792,9586'	45	115	6	IRF3CRENFkBNFkB2
'23291,2353,3661,4792'	41	106	5	IRF3AP1NFkBNFkB2
'2353,3665,468,4792'	40	102	6	IRF7CREAP1NFkB
'1385,2353,3665,4792'	40	102	6	IRF7CREAP1NFkB
'10488,2353,3665,4792'	40	102	6	IRF7CREAP1NFkB
'2353,3665,4792,9586'	40	102	6	IRF7CREAP1NFkB
'23291,2353,3665,468'	27	68	6	IRF7CREAP1NFkB2
'1385,23291,2353,3665'	27	68	6	IRF7CREAP1NFkB2
'10488,23291,2353,3665'	27	68	6	IRF7CREAP1NFkB2
'23291,2353,3665,9586'	27	68	6	IRF7CREAP1NFkB2
'23291,3665,468,4792'	46	119	6	IRF7CRENFkBNFkB2
'1385,23291,3665,4792'	46	119	6	IRF7CRENFkBNFkB2
'10488,23291,3665,4792'	46	119	6	IRF7CRENFkBNFkB2
'23291,3665,4792,9586'	46	119	6	IRF7CRENFkBNFkB2
'10454,23118,257397,4215,4792,51295,6885,7189,7334,7335'	106	207	10	IRF7AP1AP12NFkB
'10454,23118,257397,4215,4792,6885,7189,7334,7335,836'	106	207	10	IRF7AP1AP12NFkB
'10454,23118,23291,257397,4215,51295,6885,7189,7334,7335'	93	173	10	IRF7AP1AP12NFkB2
'10454,23118,23291,257397,4215,6885,7189,7334,7335,836'	93	173	10	IRF7AP1AP12NFkB2
'23291,2353,3665,4792'	42	110	5	IRF7AP1NFkBNFkB2
'23291,2353,468,4792'	45	117	5	CREAP1NFkBNFkB2
'1385,23291,2353,4792'	45	117	5	CREAP1NFkBNFkB2
'10488,23291,2353,4792'	45	117	5	CREAP1NFkBNFkB2
'23291,2353,4792,9586'	45	117	5	CREAP1NFkBNFkB2
'23291,3725,4792'	38	96	3	AP1AP12NFkBNFkB2
'3661,3665,468,4688'	23	63	6	ROSROS2IRF3IRF7CRE
'1385,3661,3665,4688'	23	63	6	ROSROS2IRF3IRF7CRE
'10488,3661,3665,4688'	23	63	6	ROSROS2IRF3IRF7CRE
'3661,3665,4688,9586'	23	63	6	ROSROS2IRF3IRF7CRE
'3661,3665,468,4689'	23	63	6	ROSROS2IRF3IRF7CRE
'1385,3661,3665,4689'	23	63	6	ROSROS2IRF3IRF7CRE
'10488,3661,3665,4689'	23	63	6	ROSROS2IRF3IRF7CRE
'3661,3665,4689,9586'	23	63	6	ROSROS2IRF3IRF7CRE
'2353,3661,3665,4688'	19	54	5	ROSROS2IRF3IRF7AP1
'2353,3661,3665,4689'	19	54	5	ROSROS2IRF3IRF7AP1
'3661,3665,4688,4792'	34	85	5	ROSROS2IRF3IRF7NFkB
'3661,3665,4689,4792'	34	85	5	ROSROS2IRF3IRF7NFkB
'23291,3661,3665,4688'	21	51	5	ROSROS2IRF3IRF7NFkB2
'23291,3661,3665,4689'	21	51	5	ROSROS2IRF3IRF7NFkB2
'2353,3661,468,4688'	22	61	6	ROSROS2IRF3CREAP1
'1385,2353,3661,4688'	22	61	6	ROSROS2IRF3CREAP1
'10488,2353,3661,4688'	22	61	6	ROSROS2IRF3CREAP1
'2353,3661,4688,9586'	22	61	6	ROSROS2IRF3CREAP1
'2353,3661,468,4689'	22	61	6	ROSROS2IRF3CREAP1
'1385,2353,3661,4689'	22	61	6	ROSROS2IRF3CREAP1
'10488,2353,3661,4689'	22	61	6	ROSROS2IRF3CREAP1
'2353,3661,4689,9586'	22	61	6	ROSROS2IRF3CREAP1
'3661,468,4688,4792'	37	92	6	ROSROS2IRF3CRENFkB
'1385,3661,4688,4792'	37	92	6	ROSROS2IRF3CRENFkB
'10488,3661,4688,4792'	37	92	6	ROSROS2IRF3CRENFkB
'3661,4688,4792,9586'	37	92	6	ROSROS2IRF3CRENFkB
'3661,468,4689,4792'	37	92	6	ROSROS2IRF3CRENFkB
'1385,3661,4689,4792'	37	92	6	ROSROS2IRF3CRENFkB
'10488,3661,4689,4792'	37	92	6	ROSROS2IRF3CRENFkB
'3661,4689,4792,9586'	37	92	6	ROSROS2IRF3CRENFkB
'23291,3661,468,4688'	24	58	6	ROSROS2IRF3CRENFkB2
'1385,23291,3661,4688'	24	58	6	ROSROS2IRF3CRENFkB2
'10488,23291,3661,4688'	24	58	6	ROSROS2IRF3CRENFkB2
'23291,3661,4688,9586'	24	58	6	ROSROS2IRF3CRENFkB2
'23291,3661,468,4689'	24	58	6	ROSROS2IRF3CRENFkB2
'1385,23291,3661,4689'	24	58	6	ROSROS2IRF3CRENFkB2
'10488,23291,3661,4689'	24	58	6	ROSROS2IRF3CRENFkB2
'23291,3661,4689,9586'	24	58	6	ROSROS2IRF3CRENFkB2
'2353,3661,4688,4792'	33	83	5	ROSROS2IRF3AP1NFkB
'2353,3661,4689,4792'	33	83	5	ROSROS2IRF3AP1NFkB
'23291,2353,3661,4688'	20	49	5	ROSROS2IRF3AP1NFkB2
'23291,2353,3661,4689'	20	49	5	ROSROS2IRF3AP1NFkB2
'23291,3661,4688,4792'	39	100	5	ROSROS2IRF3NFkBNFkB2
'23291,3661,4689,4792'	39	100	5	ROSROS2IRF3NFkBNFkB2
'2353,3665,468,4688'	23	65	6	ROSROS2IRF7CREAP1
'1385,2353,3665,4688'	23	65	6	ROSROS2IRF7CREAP1
'10488,2353,3665,4688'	23	65	6	ROSROS2IRF7CREAP1
'2353,3665,4688,9586'	23	65	6	ROSROS2IRF7CREAP1
'2353,3665,468,4689'	23	65	6	ROSROS2IRF7CREAP1
'1385,2353,3665,4689'	23	65	6	ROSROS2IRF7CREAP1
'10488,2353,3665,4689'	23	65	6	ROSROS2IRF7CREAP1
'2353,3665,4689,9586'	23	65	6	ROSROS2IRF7CREAP1
'3665,468,4688,4792'	38	96	6	ROSROS2IRF7CRENFkB
'1385,3665,4688,4792'	38	96	6	ROSROS2IRF7CRENFkB
'10488,3665,4688,4792'	38	96	6	ROSROS2IRF7CRENFkB
'3665,4688,4792,9586'	38	96	6	ROSROS2IRF7CRENFkB
'3665,468,4689,4792'	38	96	6	ROSROS2IRF7CRENFkB
'1385,3665,4689,4792'	38	96	6	ROSROS2IRF7CRENFkB
'10488,3665,4689,4792'	38	96	6	ROSROS2IRF7CRENFkB
'3665,4689,4792,9586'	38	96	6	ROSROS2IRF7CRENFkB
'23291,3665,468,4688'	25	62	6	ROSROS2IRF7CRENFkB2
'1385,23291,3665,4688'	25	62	6	ROSROS2IRF7CRENFkB2
'10488,23291,3665,4688'	25	62	6	ROSROS2IRF7CRENFkB2
'23291,3665,4688,9586'	25	62	6	ROSROS2IRF7CRENFkB2
'23291,3665,468,4689'	25	62	6	ROSROS2IRF7CRENFkB2
'1385,23291,3665,4689'	25	62	6	ROSROS2IRF7CRENFkB2
'10488,23291,3665,4689'	25	62	6	ROSROS2IRF7CRENFkB2
'23291,3665,4689,9586'	25	62	6	ROSROS2IRF7CRENFkB2
'2353,3665,4688,4792'	34	87	5	ROSROS2IRF7AP1NFkB
'2353,3665,4689,4792'	34	87	5	ROSROS2IRF7AP1NFkB
'23291,2353,3665,4688'	21	53	5	ROSROS2IRF7AP1NFkB2
'23291,2353,3665,4689'	21	53	5	ROSROS2IRF7AP1NFkB2
'23291,3665,4688,4792'	40	104	5	ROSROS2IRF7NFkBNFkB2
'23291,3665,4689,4792'	40	104	5	ROSROS2IRF7NFkBNFkB2
'2353,468,4688,4792'	37	94	5	ROSROS2CREAP1NFkB
'1385,2353,4688,4792'	37	94	5	ROSROS2CREAP1NFkB
'10488,2353,4688,4792'	37	94	5	ROSROS2CREAP1NFkB
'2353,4688,4792,9586'	37	94	5	ROSROS2CREAP1NFkB
'2353,468,4689,4792'	37	94	5	ROSROS2CREAP1NFkB
'1385,2353,4689,4792'	37	94	5	ROSROS2CREAP1NFkB
'10488,2353,4689,4792'	37	94	5	ROSROS2CREAP1NFkB
'2353,4689,4792,9586'	37	94	5	ROSROS2CREAP1NFkB
'23291,2353,468,4688'	24	60	5	ROSROS2CREAP1NFkB2
'1385,23291,2353,4688'	24	60	5	ROSROS2CREAP1NFkB2
'10488,23291,2353,4688'	24	60	5	ROSROS2CREAP1NFkB2
'23291,2353,4688,9586'	24	60	5	ROSROS2CREAP1NFkB2
'23291,2353,468,4689'	24	60	5	ROSROS2CREAP1NFkB2
'1385,23291,2353,4689'	24	60	5	ROSROS2CREAP1NFkB2
'10488,23291,2353,4689'	24	60	5	ROSROS2CREAP1NFkB2
'23291,2353,4689,9586'	24	60	5	ROSROS2CREAP1NFkB2
'23291,468,4688,4792'	43	111	5	ROSROS2CRENFkBNFkB2
'1385,23291,4688,4792'	43	111	5	ROSROS2CRENFkBNFkB2
'10488,23291,4688,4792'	43	111	5	ROSROS2CRENFkBNFkB2
'23291,4688,4792,9586'	43	111	5	ROSROS2CRENFkBNFkB2
'23291,468,4689,4792'	43	111	5	ROSROS2CRENFkBNFkB2
'1385,23291,4689,4792'	43	111	5	ROSROS2CRENFkBNFkB2
'10488,23291,4689,4792'	43	111	5	ROSROS2CRENFkBNFkB2
'23291,4689,4792,9586'	43	111	5	ROSROS2CRENFkBNFkB2
'23291,2353,4688,4792'	39	102	4	ROSROS2AP1NFkBNFkB2
'23291,2353,4689,4792'	39	102	4	ROSROS2AP1NFkBNFkB2
'2353,3661,3665,468,5590'	56	144	13	ROSIRF3IRF7CREAP1
'1385,2353,3661,3665,5590'	56	144	13	ROSIRF3IRF7CREAP1
'10488,2353,3661,3665,5590'	56	144	13	ROSIRF3IRF7CREAP1
'2353,3661,3665,5590,9586'	56	144	13	ROSIRF3IRF7CREAP1
'3661,3665,468,4792,5590'	64	159	12	ROSIRF3IRF7CRENFkB
'1385,3661,3665,4792,5590'	64	159	12	ROSIRF3IRF7CRENFkB
'10488,3661,3665,4792,5590'	64	159	12	ROSIRF3IRF7CRENFkB
'3661,3665,4792,5590,9586'	64	159	12	ROSIRF3IRF7CRENFkB
'23291,3661,3665,468,5590'	58	141	12	ROSIRF3IRF7CRENFkB2
'1385,23291,3661,3665,5590'	58	141	12	ROSIRF3IRF7CRENFkB2
'10488,23291,3661,3665,5590'	58	141	12	ROSIRF3IRF7CRENFkB2
'23291,3661,3665,5590,9586'	58	141	12	ROSIRF3IRF7CRENFkB2
'2353,3661,3665,4792,5590'	60	150	11	ROSIRF3IRF7AP1NFkB
'23291,2353,3661,3665,5590'	54	132	11	ROSIRF3IRF7AP1NFkB2
'23291,3661,3665,4792,5590'	65	163	10	ROSIRF3IRF7NFkBNFkB2
'2353,3661,468,4792,5590'	63	157	12	ROSIRF3CREAP1NFkB
'1385,2353,3661,4792,5590'	63	157	12	ROSIRF3CREAP1NFkB
'10488,2353,3661,4792,5590'	63	157	12	ROSIRF3CREAP1NFkB
'2353,3661,4792,5590,9586'	63	157	12	ROSIRF3CREAP1NFkB
'23291,2353,3661,468,5590'	57	139	12	ROSIRF3CREAP1NFkB2
'1385,23291,2353,3661,5590'	57	139	12	ROSIRF3CREAP1NFkB2
'10488,23291,2353,3661,5590'	57	139	12	ROSIRF3CREAP1NFkB2
'23291,2353,3661,5590,9586'	57	139	12	ROSIRF3CREAP1NFkB2
'23291,3661,468,4792,5590'	68	166	11	ROSIRF3CRENFkBNFkB2
'1385,23291,3661,4792,5590'	68	166	11	ROSIRF3CRENFkBNFkB2
'10488,23291,3661,4792,5590'	68	166	11	ROSIRF3CRENFkBNFkB2
'23291,3661,4792,5590,9586'	68	166	11	ROSIRF3CRENFkBNFkB2
'23291,2353,3661,4792,5590'	64	157	10	ROSIRF3AP1NFkBNFkB2
'2353,3665,468,4792,5590'	64	161	12	ROSIRF7CREAP1NFkB
'1385,2353,3665,4792,5590'	64	161	12	ROSIRF7CREAP1NFkB
'10488,2353,3665,4792,5590'	64	161	12	ROSIRF7CREAP1NFkB
'2353,3665,4792,5590,9586'	64	161	12	ROSIRF7CREAP1NFkB
'23291,2353,3665,468,5590'	58	143	12	ROSIRF7CREAP1NFkB2
'1385,23291,2353,3665,5590'	58	143	12	ROSIRF7CREAP1NFkB2
'10488,23291,2353,3665,5590'	58	143	12	ROSIRF7CREAP1NFkB2
'23291,2353,3665,5590,9586'	58	143	12	ROSIRF7CREAP1NFkB2
'23291,3665,468,4792,5590'	69	170	11	ROSIRF7CRENFkBNFkB2
'1385,23291,3665,4792,5590'	69	170	11	ROSIRF7CRENFkBNFkB2
'10488,23291,3665,4792,5590'	69	170	11	ROSIRF7CRENFkBNFkB2
'23291,3665,4792,5590,9586'	69	170	11	ROSIRF7CRENFkBNFkB2
'23291,2353,3665,4792,5590'	65	161	10	ROSIRF7AP1NFkBNFkB2
'23291,2353,468,4792,5590'	68	168	10	ROSCREAP1NFkBNFkB2
'1385,23291,2353,4792,5590'	68	168	10	ROSCREAP1NFkBNFkB2
'10488,23291,2353,4792,5590'	68	168	10	ROSCREAP1NFkBNFkB2
'23291,2353,4792,5590,9586'	68	168	10	ROSCREAP1NFkBNFkB2
'2353,3661,3665,468,5578,5579,5580'	41	89	7	ROS2IRF3IRF7CREAP1
'1385,2353,3661,3665,5578,5579,5580'	41	89	7	ROS2IRF3IRF7CREAP1
'10488,2353,3661,3665,5578,5579,5580'	41	89	7	ROS2IRF3IRF7CREAP1
'2353,3661,3665,5578,5579,5580,9586'	41	89	7	ROS2IRF3IRF7CREAP1
'3661,3665,468,4792,5578,5579,5580'	56	120	7	ROS2IRF3IRF7CRENFkB
'1385,3661,3665,4792,5578,5579,5580'	56	120	7	ROS2IRF3IRF7CRENFkB
'10488,3661,3665,4792,5578,5579,5580'	56	120	7	ROS2IRF3IRF7CRENFkB
'3661,3665,4792,5578,5579,5580,9586'	56	120	7	ROS2IRF3IRF7CRENFkB
'23291,3661,3665,468,5578,5579,5580'	43	86	7	ROS2IRF3IRF7CRENFkB2
'1385,23291,3661,3665,5578,5579,5580'	43	86	7	ROS2IRF3IRF7CRENFkB2
'10488,23291,3661,3665,5578,5579,5580'	43	86	7	ROS2IRF3IRF7CRENFkB2
'23291,3661,3665,5578,5579,5580,9586'	43	86	7	ROS2IRF3IRF7CRENFkB2
'2353,3661,3665,4792,5578,5579,5580'	52	111	6	ROS2IRF3IRF7AP1NFkB
'23291,2353,3661,3665,5578,5579,5580'	39	77	6	ROS2IRF3IRF7AP1NFkB2
'23291,3661,3665,4792,5578,5579,5580'	58	128	6	ROS2IRF3IRF7NFkBNFkB2
'2353,3661,468,4792,5578,5579,5580'	55	118	7	ROS2IRF3CREAP1NFkB
'1385,2353,3661,4792,5578,5579,5580'	55	118	7	ROS2IRF3CREAP1NFkB
'10488,2353,3661,4792,5578,5579,5580'	55	118	7	ROS2IRF3CREAP1NFkB
'2353,3661,4792,5578,5579,5580,9586'	55	118	7	ROS2IRF3CREAP1NFkB
'23291,2353,3661,468,5578,5579,5580'	42	84	7	ROS2IRF3CREAP1NFkB2
'1385,23291,2353,3661,5578,5579,5580'	42	84	7	ROS2IRF3CREAP1NFkB2
'10488,23291,2353,3661,5578,5579,5580'	42	84	7	ROS2IRF3CREAP1NFkB2
'23291,2353,3661,5578,5579,5580,9586'	42	84	7	ROS2IRF3CREAP1NFkB2
'23291,3661,468,4792,5578,5579,5580'	61	135	7	ROS2IRF3CRENFkBNFkB2
'1385,23291,3661,4792,5578,5579,5580'	61	135	7	ROS2IRF3CRENFkBNFkB2
'10488,23291,3661,4792,5578,5579,5580'	61	135	7	ROS2IRF3CRENFkBNFkB2
'23291,3661,4792,5578,5579,5580,9586'	61	135	7	ROS2IRF3CRENFkBNFkB2
'23291,2353,3661,4792,5578,5579,5580'	57	126	6	ROS2IRF3AP1NFkBNFkB2
'2353,3665,468,4792,5578,5579,5580'	56	122	7	ROS2IRF7CREAP1NFkB
'1385,2353,3665,4792,5578,5579,5580'	56	122	7	ROS2IRF7CREAP1NFkB
'10488,2353,3665,4792,5578,5579,5580'	56	122	7	ROS2IRF7CREAP1NFkB
'2353,3665,4792,5578,5579,5580,9586'	56	122	7	ROS2IRF7CREAP1NFkB
'23291,2353,3665,468,5578,5579,5580'	43	88	7	ROS2IRF7CREAP1NFkB2
'1385,23291,2353,3665,5578,5579,5580'	43	88	7	ROS2IRF7CREAP1NFkB2
'10488,23291,2353,3665,5578,5579,5580'	43	88	7	ROS2IRF7CREAP1NFkB2
'23291,2353,3665,5578,5579,5580,9586'	43	88	7	ROS2IRF7CREAP1NFkB2
'23291,3665,468,4792,5578,5579,5580'	62	139	7	ROS2IRF7CRENFkBNFkB2
'1385,23291,3665,4792,5578,5579,5580'	62	139	7	ROS2IRF7CRENFkBNFkB2
'10488,23291,3665,4792,5578,5579,5580'	62	139	7	ROS2IRF7CRENFkBNFkB2
'23291,3665,4792,5578,5579,5580,9586'	62	139	7	ROS2IRF7CRENFkBNFkB2
'23291,2353,3665,4792,5578,5579,5580'	58	130	6	ROS2IRF7AP1NFkBNFkB2
'23291,2353,468,4792,5578,5579,5580'	61	137	6	ROS2CREAP1NFkBNFkB2
'1385,23291,2353,4792,5578,5579,5580'	61	137	6	ROS2CREAP1NFkBNFkB2
'10488,23291,2353,4792,5578,5579,5580'	61	137	6	ROS2CREAP1NFkBNFkB2
'23291,2353,4792,5578,5579,5580,9586'	61	137	6	ROS2CREAP1NFkBNFkB2
'2353,3661,3665,468,4792'	45	115	7	IRF3IRF7CREAP1NFkB
'1385,2353,3661,3665,4792'	45	115	7	IRF3IRF7CREAP1NFkB
'10488,2353,3661,3665,4792'	45	115	7	IRF3IRF7CREAP1NFkB
'2353,3661,3665,4792,9586'	45	115	7	IRF3IRF7CREAP1NFkB
'23291,2353,3661,3665,468'	32	81	7	IRF3IRF7CREAP1NFkB2
'1385,23291,2353,3661,3665'	32	81	7	IRF3IRF7CREAP1NFkB2
'10488,23291,2353,3661,3665'	32	81	7	IRF3IRF7CREAP1NFkB2
'23291,2353,3661,3665,9586'	32	81	7	IRF3IRF7CREAP1NFkB2
'23291,2353,3661,468,4792'	50	130	7	IRF3CREAP1NFkBNFkB2
'1385,23291,2353,3661,4792'	50	130	7	IRF3CREAP1NFkBNFkB2
'10488,23291,2353,3661,4792'	50	130	7	IRF3CREAP1NFkBNFkB2
'23291,2353,3661,4792,9586'	50	130	7	IRF3CREAP1NFkBNFkB2
'23291,2353,3665,468,4792'	51	134	7	IRF7CREAP1NFkBNFkB2
'1385,23291,2353,3665,4792'	51	134	7	IRF7CREAP1NFkBNFkB2
'10488,23291,2353,3665,4792'	51	134	7	IRF7CREAP1NFkBNFkB2
'23291,2353,3665,4792,9586'	51	134	7	IRF7CREAP1NFkBNFkB2
'10454,23118,23291,257397,4215,4792,51295,6885,7189,7334,7335'	117	239	11	IRF7AP1AP12NFkBNFkB2
'10454,23118,23291,257397,4215,4792,6885,7189,7334,7335,836'	117	239	11	IRF7AP1AP12NFkBNFkB2
'2353,3661,3665,468,4688'	28	78	7	ROSROS2IRF3IRF7CREAP1
'1385,2353,3661,3665,4688'	28	78	7	ROSROS2IRF3IRF7CREAP1
'10488,2353,3661,3665,4688'	28	78	7	ROSROS2IRF3IRF7CREAP1
'2353,3661,3665,4688,9586'	28	78	7	ROSROS2IRF3IRF7CREAP1
'2353,3661,3665,468,4689'	28	78	7	ROSROS2IRF3IRF7CREAP1
'1385,2353,3661,3665,4689'	28	78	7	ROSROS2IRF3IRF7CREAP1
'10488,2353,3661,3665,4689'	28	78	7	ROSROS2IRF3IRF7CREAP1
'2353,3661,3665,4689,9586'	28	78	7	ROSROS2IRF3IRF7CREAP1
'3661,3665,468,4688,4792'	43	109	7	ROSROS2IRF3IRF7CRENFkB
'1385,3661,3665,4688,4792'	43	109	7	ROSROS2IRF3IRF7CRENFkB
'10488,3661,3665,4688,4792'	43	109	7	ROSROS2IRF3IRF7CRENFkB
'3661,3665,4688,4792,9586'	43	109	7	ROSROS2IRF3IRF7CRENFkB
'3661,3665,468,4689,4792'	43	109	7	ROSROS2IRF3IRF7CRENFkB
'1385,3661,3665,4689,4792'	43	109	7	ROSROS2IRF3IRF7CRENFkB
'10488,3661,3665,4689,4792'	43	109	7	ROSROS2IRF3IRF7CRENFkB
'3661,3665,4689,4792,9586'	43	109	7	ROSROS2IRF3IRF7CRENFkB
'23291,3661,3665,468,4688'	30	75	7	ROSROS2IRF3IRF7CRENFkB2
'1385,23291,3661,3665,4688'	30	75	7	ROSROS2IRF3IRF7CRENFkB2
'10488,23291,3661,3665,4688'	30	75	7	ROSROS2IRF3IRF7CRENFkB2
'23291,3661,3665,4688,9586'	30	75	7	ROSROS2IRF3IRF7CRENFkB2
'23291,3661,3665,468,4689'	30	75	7	ROSROS2IRF3IRF7CRENFkB2
'1385,23291,3661,3665,4689'	30	75	7	ROSROS2IRF3IRF7CRENFkB2
'10488,23291,3661,3665,4689'	30	75	7	ROSROS2IRF3IRF7CRENFkB2
'23291,3661,3665,4689,9586'	30	75	7	ROSROS2IRF3IRF7CRENFkB2
'2353,3661,3665,4688,4792'	39	100	6	ROSROS2IRF3IRF7AP1NFkB
'2353,3661,3665,4689,4792'	39	100	6	ROSROS2IRF3IRF7AP1NFkB
'23291,2353,3661,3665,4688'	26	66	6	ROSROS2IRF3IRF7AP1NFkB2
'23291,2353,3661,3665,4689'	26	66	6	ROSROS2IRF3IRF7AP1NFkB2
'23291,3661,3665,4688,4792'	45	117	6	ROSROS2IRF3IRF7NFkBNFkB2
'23291,3661,3665,4689,4792'	45	117	6	ROSROS2IRF3IRF7NFkBNFkB2
'2353,3661,468,4688,4792'	42	107	7	ROSROS2IRF3CREAP1NFkB
'1385,2353,3661,4688,4792'	42	107	7	ROSROS2IRF3CREAP1NFkB
'10488,2353,3661,4688,4792'	42	107	7	ROSROS2IRF3CREAP1NFkB
'2353,3661,4688,4792,9586'	42	107	7	ROSROS2IRF3CREAP1NFkB
'2353,3661,468,4689,4792'	42	107	7	ROSROS2IRF3CREAP1NFkB
'1385,2353,3661,4689,4792'	42	107	7	ROSROS2IRF3CREAP1NFkB
'10488,2353,3661,4689,4792'	42	107	7	ROSROS2IRF3CREAP1NFkB
'2353,3661,4689,4792,9586'	42	107	7	ROSROS2IRF3CREAP1NFkB
'23291,2353,3661,468,4688'	29	73	7	ROSROS2IRF3CREAP1NFkB2
'1385,23291,2353,3661,4688'	29	73	7	ROSROS2IRF3CREAP1NFkB2
'10488,23291,2353,3661,4688'	29	73	7	ROSROS2IRF3CREAP1NFkB2
'23291,2353,3661,4688,9586'	29	73	7	ROSROS2IRF3CREAP1NFkB2
'23291,2353,3661,468,4689'	29	73	7	ROSROS2IRF3CREAP1NFkB2
'1385,23291,2353,3661,4689'	29	73	7	ROSROS2IRF3CREAP1NFkB2
'10488,23291,2353,3661,4689'	29	73	7	ROSROS2IRF3CREAP1NFkB2
'23291,2353,3661,4689,9586'	29	73	7	ROSROS2IRF3CREAP1NFkB2
'23291,3661,468,4688,4792'	48	124	7	ROSROS2IRF3CRENFkBNFkB2
'1385,23291,3661,4688,4792'	48	124	7	ROSROS2IRF3CRENFkBNFkB2
'10488,23291,3661,4688,4792'	48	124	7	ROSROS2IRF3CRENFkBNFkB2
'23291,3661,4688,4792,9586'	48	124	7	ROSROS2IRF3CRENFkBNFkB2
'23291,3661,468,4689,4792'	48	124	7	ROSROS2IRF3CRENFkBNFkB2
'1385,23291,3661,4689,4792'	48	124	7	ROSROS2IRF3CRENFkBNFkB2
'10488,23291,3661,4689,4792'	48	124	7	ROSROS2IRF3CRENFkBNFkB2
'23291,3661,4689,4792,9586'	48	124	7	ROSROS2IRF3CRENFkBNFkB2
'23291,2353,3661,4688,4792'	44	115	6	ROSROS2IRF3AP1NFkBNFkB2
'23291,2353,3661,4689,4792'	44	115	6	ROSROS2IRF3AP1NFkBNFkB2
'2353,3665,468,4688,4792'	43	111	7	ROSROS2IRF7CREAP1NFkB
'1385,2353,3665,4688,4792'	43	111	7	ROSROS2IRF7CREAP1NFkB
'10488,2353,3665,4688,4792'	43	111	7	ROSROS2IRF7CREAP1NFkB
'2353,3665,4688,4792,9586'	43	111	7	ROSROS2IRF7CREAP1NFkB
'2353,3665,468,4689,4792'	43	111	7	ROSROS2IRF7CREAP1NFkB
'1385,2353,3665,4689,4792'	43	111	7	ROSROS2IRF7CREAP1NFkB
'10488,2353,3665,4689,4792'	43	111	7	ROSROS2IRF7CREAP1NFkB
'2353,3665,4689,4792,9586'	43	111	7	ROSROS2IRF7CREAP1NFkB
'23291,2353,3665,468,4688'	30	77	7	ROSROS2IRF7CREAP1NFkB2
'1385,23291,2353,3665,4688'	30	77	7	ROSROS2IRF7CREAP1NFkB2
'10488,23291,2353,3665,4688'	30	77	7	ROSROS2IRF7CREAP1NFkB2
'23291,2353,3665,4688,9586'	30	77	7	ROSROS2IRF7CREAP1NFkB2
'23291,2353,3665,468,4689'	30	77	7	ROSROS2IRF7CREAP1NFkB2
'1385,23291,2353,3665,4689'	30	77	7	ROSROS2IRF7CREAP1NFkB2
'10488,23291,2353,3665,4689'	30	77	7	ROSROS2IRF7CREAP1NFkB2
'23291,2353,3665,4689,9586'	30	77	7	ROSROS2IRF7CREAP1NFkB2
'23291,3665,468,4688,4792'	49	128	7	ROSROS2IRF7CRENFkBNFkB2
'1385,23291,3665,4688,4792'	49	128	7	ROSROS2IRF7CRENFkBNFkB2
'10488,23291,3665,4688,4792'	49	128	7	ROSROS2IRF7CRENFkBNFkB2
'23291,3665,4688,4792,9586'	49	128	7	ROSROS2IRF7CRENFkBNFkB2
'23291,3665,468,4689,4792'	49	128	7	ROSROS2IRF7CRENFkBNFkB2
'1385,23291,3665,4689,4792'	49	128	7	ROSROS2IRF7CRENFkBNFkB2
'10488,23291,3665,4689,4792'	49	128	7	ROSROS2IRF7CRENFkBNFkB2
'23291,3665,4689,4792,9586'	49	128	7	ROSROS2IRF7CRENFkBNFkB2
'23291,2353,3665,4688,4792'	45	119	6	ROSROS2IRF7AP1NFkBNFkB2
'23291,2353,3665,4689,4792'	45	119	6	ROSROS2IRF7AP1NFkBNFkB2
'23291,2353,468,4688,4792'	48	126	6	ROSROS2CREAP1NFkBNFkB2
'1385,23291,2353,4688,4792'	48	126	6	ROSROS2CREAP1NFkBNFkB2
'10488,23291,2353,4688,4792'	48	126	6	ROSROS2CREAP1NFkBNFkB2
'23291,2353,4688,4792,9586'	48	126	6	ROSROS2CREAP1NFkBNFkB2
'23291,2353,468,4689,4792'	48	126	6	ROSROS2CREAP1NFkBNFkB2
'1385,23291,2353,4689,4792'	48	126	6	ROSROS2CREAP1NFkBNFkB2
'10488,23291,2353,4689,4792'	48	126	6	ROSROS2CREAP1NFkBNFkB2
'23291,2353,4689,4792,9586'	48	126	6	ROSROS2CREAP1NFkBNFkB2
'2353,3661,3665,468,4792,5590'	69	174	13	ROSIRF3IRF7CREAP1NFkB
'1385,2353,3661,3665,4792,5590'	69	174	13	ROSIRF3IRF7CREAP1NFkB
'10488,2353,3661,3665,4792,5590'	69	174	13	ROSIRF3IRF7CREAP1NFkB
'2353,3661,3665,4792,5590,9586'	69	174	13	ROSIRF3IRF7CREAP1NFkB
'23291,2353,3661,3665,468,5590'	63	156	13	ROSIRF3IRF7CREAP1NFkB2
'1385,23291,2353,3661,3665,5590'	63	156	13	ROSIRF3IRF7CREAP1NFkB2
'10488,23291,2353,3661,3665,5590'	63	156	13	ROSIRF3IRF7CREAP1NFkB2
'23291,2353,3661,3665,5590,9586'	63	156	13	ROSIRF3IRF7CREAP1NFkB2
'23291,3661,3665,468,4792,5590'	74	187	12	ROSIRF3IRF7CRENFkBNFkB2
'1385,23291,3661,3665,4792,5590'	74	187	12	ROSIRF3IRF7CRENFkBNFkB2
'10488,23291,3661,3665,4792,5590'	74	187	12	ROSIRF3IRF7CRENFkBNFkB2
'23291,3661,3665,4792,5590,9586'	74	187	12	ROSIRF3IRF7CRENFkBNFkB2
'23291,2353,3661,3665,4792,5590'	70	178	11	ROSIRF3IRF7AP1NFkBNFkB2
'23291,2353,3661,468,4792,5590'	73	181	12	ROSIRF3CREAP1NFkBNFkB2
'1385,23291,2353,3661,4792,5590'	73	181	12	ROSIRF3CREAP1NFkBNFkB2
'10488,23291,2353,3661,4792,5590'	73	181	12	ROSIRF3CREAP1NFkBNFkB2
'23291,2353,3661,4792,5590,9586'	73	181	12	ROSIRF3CREAP1NFkBNFkB2
'23291,2353,3665,468,4792,5590'	74	185	12	ROSIRF7CREAP1NFkBNFkB2
'1385,23291,2353,3665,4792,5590'	74	185	12	ROSIRF7CREAP1NFkBNFkB2
'10488,23291,2353,3665,4792,5590'	74	185	12	ROSIRF7CREAP1NFkBNFkB2
'23291,2353,3665,4792,5590,9586'	74	185	12	ROSIRF7CREAP1NFkBNFkB2
'2353,3661,3665,468,4792,5578,5579,5580'	61	135	8	ROS2IRF3IRF7CREAP1NFkB
'1385,2353,3661,3665,4792,5578,5579,5580'	61	135	8	ROS2IRF3IRF7CREAP1NFkB
'10488,2353,3661,3665,4792,5578,5579,5580'	61	135	8	ROS2IRF3IRF7CREAP1NFkB
'2353,3661,3665,4792,5578,5579,5580,9586'	61	135	8	ROS2IRF3IRF7CREAP1NFkB
'23291,2353,3661,3665,468,5578,5579,5580'	48	101	8	ROS2IRF3IRF7CREAP1NFkB2
'1385,23291,2353,3661,3665,5578,5579,5580'	48	101	8	ROS2IRF3IRF7CREAP1NFkB2
'10488,23291,2353,3661,3665,5578,5579,5580'	48	101	8	ROS2IRF3IRF7CREAP1NFkB2
'23291,2353,3661,3665,5578,5579,5580,9586'	48	101	8	ROS2IRF3IRF7CREAP1NFkB2
'23291,3661,3665,468,4792,5578,5579,5580'	67	152	8	ROS2IRF3IRF7CRENFkBNFkB2
'1385,23291,3661,3665,4792,5578,5579,5580'	67	152	8	ROS2IRF3IRF7CRENFkBNFkB2
'10488,23291,3661,3665,4792,5578,5579,5580'	67	152	8	ROS2IRF3IRF7CRENFkBNFkB2
'23291,3661,3665,4792,5578,5579,5580,9586'	67	152	8	ROS2IRF3IRF7CRENFkBNFkB2
'23291,2353,3661,3665,4792,5578,5579,5580'	63	143	7	ROS2IRF3IRF7AP1NFkBNFkB2
'23291,2353,3661,468,4792,5578,5579,5580'	66	150	8	ROS2IRF3CREAP1NFkBNFkB2
'1385,23291,2353,3661,4792,5578,5579,5580'	66	150	8	ROS2IRF3CREAP1NFkBNFkB2
'10488,23291,2353,3661,4792,5578,5579,5580'	66	150	8	ROS2IRF3CREAP1NFkBNFkB2
'23291,2353,3661,4792,5578,5579,5580,9586'	66	150	8	ROS2IRF3CREAP1NFkBNFkB2
'23291,2353,3665,468,4792,5578,5579,5580'	67	154	8	ROS2IRF7CREAP1NFkBNFkB2
'1385,23291,2353,3665,4792,5578,5579,5580'	67	154	8	ROS2IRF7CREAP1NFkBNFkB2
'10488,23291,2353,3665,4792,5578,5579,5580'	67	154	8	ROS2IRF7CREAP1NFkBNFkB2
'23291,2353,3665,4792,5578,5579,5580,9586'	67	154	8	ROS2IRF7CREAP1NFkBNFkB2
'2353,3661,3665,468,4688,4792'	48	124	8	ROSROS2IRF3IRF7CREAP1NFkB
'1385,2353,3661,3665,4688,4792'	48	124	8	ROSROS2IRF3IRF7CREAP1NFkB
'10488,2353,3661,3665,4688,4792'	48	124	8	ROSROS2IRF3IRF7CREAP1NFkB
'2353,3661,3665,4688,4792,9586'	48	124	8	ROSROS2IRF3IRF7CREAP1NFkB
'2353,3661,3665,468,4689,4792'	48	124	8	ROSROS2IRF3IRF7CREAP1NFkB
'1385,2353,3661,3665,4689,4792'	48	124	8	ROSROS2IRF3IRF7CREAP1NFkB
'10488,2353,3661,3665,4689,4792'	48	124	8	ROSROS2IRF3IRF7CREAP1NFkB
'2353,3661,3665,4689,4792,9586'	48	124	8	ROSROS2IRF3IRF7CREAP1NFkB
'23291,2353,3661,3665,468,4688'	35	90	8	ROSROS2IRF3IRF7CREAP1NFkB2
'1385,23291,2353,3661,3665,4688'	35	90	8	ROSROS2IRF3IRF7CREAP1NFkB2
'10488,23291,2353,3661,3665,4688'	35	90	8	ROSROS2IRF3IRF7CREAP1NFkB2
'23291,2353,3661,3665,4688,9586'	35	90	8	ROSROS2IRF3IRF7CREAP1NFkB2
'23291,2353,3661,3665,468,4689'	35	90	8	ROSROS2IRF3IRF7CREAP1NFkB2
'1385,23291,2353,3661,3665,4689'	35	90	8	ROSROS2IRF3IRF7CREAP1NFkB2
'10488,23291,2353,3661,3665,4689'	35	90	8	ROSROS2IRF3IRF7CREAP1NFkB2
'23291,2353,3661,3665,4689,9586'	35	90	8	ROSROS2IRF3IRF7CREAP1NFkB2
'23291,3661,3665,468,4688,4792'	54	141	8	ROSROS2IRF3IRF7CRENFkBNFkB2
'1385,23291,3661,3665,4688,4792'	54	141	8	ROSROS2IRF3IRF7CRENFkBNFkB2
'10488,23291,3661,3665,4688,4792'	54	141	8	ROSROS2IRF3IRF7CRENFkBNFkB2
'23291,3661,3665,4688,4792,9586'	54	141	8	ROSROS2IRF3IRF7CRENFkBNFkB2
'23291,3661,3665,468,4689,4792'	54	141	8	ROSROS2IRF3IRF7CRENFkBNFkB2
'1385,23291,3661,3665,4689,4792'	54	141	8	ROSROS2IRF3IRF7CRENFkBNFkB2
'10488,23291,3661,3665,4689,4792'	54	141	8	ROSROS2IRF3IRF7CRENFkBNFkB2
'23291,3661,3665,4689,4792,9586'	54	141	8	ROSROS2IRF3IRF7CRENFkBNFkB2
'23291,2353,3661,3665,4688,4792'	50	132	7	ROSROS2IRF3IRF7AP1NFkBNFkB2
'23291,2353,3661,3665,4689,4792'	50	132	7	ROSROS2IRF3IRF7AP1NFkBNFkB2
'23291,2353,3661,468,4688,4792'	53	139	8	ROSROS2IRF3CREAP1NFkBNFkB2
'1385,23291,2353,3661,4688,4792'	53	139	8	ROSROS2IRF3CREAP1NFkBNFkB2
'10488,23291,2353,3661,4688,4792'	53	139	8	ROSROS2IRF3CREAP1NFkBNFkB2
'23291,2353,3661,4688,4792,9586'	53	139	8	ROSROS2IRF3CREAP1NFkBNFkB2
'23291,2353,3661,468,4689,4792'	53	139	8	ROSROS2IRF3CREAP1NFkBNFkB2
'1385,23291,2353,3661,4689,4792'	53	139	8	ROSROS2IRF3CREAP1NFkBNFkB2
'10488,23291,2353,3661,4689,4792'	53	139	8	ROSROS2IRF3CREAP1NFkBNFkB2
'23291,2353,3661,4689,4792,9586'	53	139	8	ROSROS2IRF3CREAP1NFkBNFkB2
'23291,2353,3665,468,4688,4792'	54	143	8	ROSROS2IRF7CREAP1NFkBNFkB2
'1385,23291,2353,3665,4688,4792'	54	143	8	ROSROS2IRF7CREAP1NFkBNFkB2
'10488,23291,2353,3665,4688,4792'	54	143	8	ROSROS2IRF7CREAP1NFkBNFkB2
'23291,2353,3665,4688,4792,9586'	54	143	8	ROSROS2IRF7CREAP1NFkBNFkB2
'23291,2353,3665,468,4689,4792'	54	143	8	ROSROS2IRF7CREAP1NFkBNFkB2
'1385,23291,2353,3665,4689,4792'	54	143	8	ROSROS2IRF7CREAP1NFkBNFkB2
'10488,23291,2353,3665,4689,4792'	54	143	8	ROSROS2IRF7CREAP1NFkBNFkB2
'23291,2353,3665,4689,4792,9586'	54	143	8	ROSROS2IRF7CREAP1NFkBNFkB2
'23291,2353,3661,3665,468,4792,5590'	79	202	13	ROSIRF3IRF7CREAP1NFkBNFkB2
'1385,23291,2353,3661,3665,4792,5590'	79	202	13	ROSIRF3IRF7CREAP1NFkBNFkB2
'10488,23291,2353,3661,3665,4792,5590'	79	202	13	ROSIRF3IRF7CREAP1NFkBNFkB2
'23291,2353,3661,3665,4792,5590,9586'	79	202	13	ROSIRF3IRF7CREAP1NFkBNFkB2
'23291,2353,3661,3665,468,4792,5578,5579,5580'	72	167	9	ROS2IRF3IRF7CREAP1NFkBNFkB2
'1385,23291,2353,3661,3665,4792,5578,5579,5580'	72	167	9	ROS2IRF3IRF7CREAP1NFkBNFkB2
'10488,23291,2353,3661,3665,4792,5578,5579,5580'	72	167	9	ROS2IRF3IRF7CREAP1NFkBNFkB2
'23291,2353,3661,3665,4792,5578,5579,5580,9586'	72	167	9	ROS2IRF3IRF7CREAP1NFkBNFkB2
'23291,2353,3661,3665,468,4688,4792'	59	156	9	ROSROS2IRF3IRF7CREAP1NFkBNFkB2
'1385,23291,2353,3661,3665,4688,4792'	59	156	9	ROSROS2IRF3IRF7CREAP1NFkBNFkB2
'10488,23291,2353,3661,3665,4688,4792'	59	156	9	ROSROS2IRF3IRF7CREAP1NFkBNFkB2
'23291,2353,3661,3665,4688,4792,9586'	59	156	9	ROSROS2IRF3IRF7CREAP1NFkBNFkB2
'23291,2353,3661,3665,468,4689,4792'	59	156	9	ROSROS2IRF3IRF7CREAP1NFkBNFkB2
'1385,23291,2353,3661,3665,4689,4792'	59	156	9	ROSROS2IRF3IRF7CREAP1NFkBNFkB2
'10488,23291,2353,3661,3665,4689,4792'	59	156	9	ROSROS2IRF3IRF7CREAP1NFkBNFkB2
'23291,2353,3661,3665,4689,4792,9586'	59	156	9	ROSROS2IRF3IRF7CREAP1NFkBNFkB2

## Sheet: mouse
EGS with minimal side effect in mouse
Genes are listed using Entrez Gene ID
Genes in EGS	Species impact	Reaction impact	Module impact	Outputs Disabled
'18762'	31	75	7	ROS
'18750,18751,18753'	16	20	1	ROS2
'54131'	5	13	2	IRF3
'54123'	6	17	2	IRF7
'11911'	9	24	2	CRE
'12912'	9	24	2	CRE
'12913'	9	24	2	CRE
'231991'	9	24	2	CRE
'14281'	5	15	1	AP1
'18035'	20	46	1	NFkB
'103583'	7	12	1	NFkB2
'17970'	3	9	1	ROSROS2
'17972'	3	9	1	ROSROS2
'18762,54131'	36	88	9	ROSIRF3
'18762,54123'	37	92	9	ROSIRF7
'11911,18762'	40	99	9	ROSCRE
'12912,18762'	40	99	9	ROSCRE
'12913,18762'	40	99	9	ROSCRE
'18762,231991'	40	99	9	ROSCRE
'14281,18762'	36	90	8	ROSAP1
'18035,18762'	44	105	7	ROSNFkB
'103583,18762'	38	87	7	ROSNFkB2
'18750,18751,18753,54131'	21	33	3	ROS2IRF3
'18750,18751,18753,54123'	22	37	3	ROS2IRF7
'11911,18750,18751,18753'	25	44	3	ROS2CRE
'12912,18750,18751,18753'	25	44	3	ROS2CRE
'12913,18750,18751,18753'	25	44	3	ROS2CRE
'18750,18751,18753,231991'	25	44	3	ROS2CRE
'14281,18750,18751,18753'	21	35	2	ROS2AP1
'18035,18750,18751,18753'	36	66	2	ROS2NFkB
'103583,18750,18751,18753'	23	32	2	ROS2NFkB2
'54123,54131'	11	30	3	IRF3IRF7
'11911,54131'	14	37	4	IRF3CRE
'12912,54131'	14	37	4	IRF3CRE
'12913,54131'	14	37	4	IRF3CRE
'231991,54131'	14	37	4	IRF3CRE
'14281,54131'	10	28	3	IRF3AP1
'18035,54131'	25	59	3	IRF3NFkB
'103583,54131'	12	25	3	IRF3NFkB2
'11911,54123'	15	41	4	IRF7CRE
'12912,54123'	15	41	4	IRF7CRE
'12913,54123'	15	41	4	IRF7CRE
'231991,54123'	15	41	4	IRF7CRE
'14281,54123'	11	32	3	IRF7AP1
'18035,54123'	26	63	3	IRF7NFkB
'103583,54123'	13	29	3	IRF7NFkB2
'11911,14281'	14	39	3	CREAP1
'12912,14281'	14	39	3	CREAP1
'12913,14281'	14	39	3	CREAP1
'14281,231991'	14	39	3	CREAP1
'11911,18035'	29	70	3	CRENFkB
'12912,18035'	29	70	3	CRENFkB
'12913,18035'	29	70	3	CRENFkB
'18035,231991'	29	70	3	CRENFkB
'103583,11911'	16	36	3	CRENFkB2
'103583,12912'	16	36	3	CRENFkB2
'103583,12913'	16	36	3	CRENFkB2
'103583,231991'	16	36	3	CRENFkB2
'16476'	7	18	1	AP1AP12
'14281,18035'	25	61	2	AP1NFkB
'103583,14281'	12	27	2	AP1NFkB2
'103583,12234,66105'	18	44	2	NFkBNFkB2
'17970,54131'	8	22	3	ROSROS2IRF3
'17972,54131'	8	22	3	ROSROS2IRF3
'17970,54123'	9	26	3	ROSROS2IRF7
'17972,54123'	9	26	3	ROSROS2IRF7
'11911,17970'	12	33	3	ROSROS2CRE
'12912,17970'	12	33	3	ROSROS2CRE
'12913,17970'	12	33	3	ROSROS2CRE
'17970,231991'	12	33	3	ROSROS2CRE
'11911,17972'	12	33	3	ROSROS2CRE
'12912,17972'	12	33	3	ROSROS2CRE
'12913,17972'	12	33	3	ROSROS2CRE
'17972,231991'	12	33	3	ROSROS2CRE
'14281,17970'	8	24	2	ROSROS2AP1
'14281,17972'	8	24	2	ROSROS2AP1
'17970,18035'	23	55	2	ROSROS2NFkB
'17972,18035'	23	55	2	ROSROS2NFkB
'103583,17970'	10	21	2	ROSROS2NFkB2
'103583,17972'	10	21	2	ROSROS2NFkB2
'18762,54123,54131'	42	105	10	ROSIRF3IRF7
'11911,18762,54131'	45	112	11	ROSIRF3CRE
'12912,18762,54131'	45	112	11	ROSIRF3CRE
'12913,18762,54131'	45	112	11	ROSIRF3CRE
'18762,231991,54131'	45	112	11	ROSIRF3CRE
'14281,18762,54131'	41	103	10	ROSIRF3AP1
'18035,18762,54131'	49	118	9	ROSIRF3NFkB
'103583,18762,54131'	43	100	9	ROSIRF3NFkB2
'11911,18762,54123'	46	116	11	ROSIRF7CRE
'12912,18762,54123'	46	116	11	ROSIRF7CRE
'12913,18762,54123'	46	116	11	ROSIRF7CRE
'18762,231991,54123'	46	116	11	ROSIRF7CRE
'14281,18762,54123'	42	107	10	ROSIRF7AP1
'18035,18762,54123'	50	122	9	ROSIRF7NFkB
'103583,18762,54123'	44	104	9	ROSIRF7NFkB2
'11911,14281,18762'	45	114	10	ROSCREAP1
'12912,14281,18762'	45	114	10	ROSCREAP1
'12913,14281,18762'	45	114	10	ROSCREAP1
'14281,18762,231991'	45	114	10	ROSCREAP1
'11911,18035,18762'	53	129	9	ROSCRENFkB
'12912,18035,18762'	53	129	9	ROSCRENFkB
'12913,18035,18762'	53	129	9	ROSCRENFkB
'18035,18762,231991'	53	129	9	ROSCRENFkB
'103583,11911,18762'	47	111	9	ROSCRENFkB2
'103583,12912,18762'	47	111	9	ROSCRENFkB2
'103583,12913,18762'	47	111	9	ROSCRENFkB2
'103583,18762,231991'	47	111	9	ROSCRENFkB2
'14281,18035,18762'	49	120	8	ROSAP1NFkB
'103583,14281,18762'	43	102	8	ROSAP1NFkB2
'103583,18035,18762'	54	129	7	ROSNFkBNFkB2
'18750,18751,18753,54123,54131'	27	50	4	ROS2IRF3IRF7
'11911,18750,18751,18753,54131'	30	57	5	ROS2IRF3CRE
'12912,18750,18751,18753,54131'	30	57	5	ROS2IRF3CRE
'12913,18750,18751,18753,54131'	30	57	5	ROS2IRF3CRE
'18750,18751,18753,231991,54131'	30	57	5	ROS2IRF3CRE
'14281,18750,18751,18753,54131'	26	48	4	ROS2IRF3AP1
'18035,18750,18751,18753,54131'	41	79	4	ROS2IRF3NFkB
'103583,18750,18751,18753,54131'	28	45	4	ROS2IRF3NFkB2
'11911,18750,18751,18753,54123'	31	61	5	ROS2IRF7CRE
'12912,18750,18751,18753,54123'	31	61	5	ROS2IRF7CRE
'12913,18750,18751,18753,54123'	31	61	5	ROS2IRF7CRE
'18750,18751,18753,231991,54123'	31	61	5	ROS2IRF7CRE
'14281,18750,18751,18753,54123'	27	52	4	ROS2IRF7AP1
'18035,18750,18751,18753,54123'	42	83	4	ROS2IRF7NFkB
'103583,18750,18751,18753,54123'	29	49	4	ROS2IRF7NFkB2
'11911,14281,18750,18751,18753'	30	59	4	ROS2CREAP1
'12912,14281,18750,18751,18753'	30	59	4	ROS2CREAP1
'12913,14281,18750,18751,18753'	30	59	4	ROS2CREAP1
'14281,18750,18751,18753,231991'	30	59	4	ROS2CREAP1
'11911,18035,18750,18751,18753'	45	90	4	ROS2CRENFkB
'12912,18035,18750,18751,18753'	45	90	4	ROS2CRENFkB
'12913,18035,18750,18751,18753'	45	90	4	ROS2CRENFkB
'18035,18750,18751,18753,231991'	45	90	4	ROS2CRENFkB
'103583,11911,18750,18751,18753'	32	56	4	ROS2CRENFkB2
'103583,12912,18750,18751,18753'	32	56	4	ROS2CRENFkB2
'103583,12913,18750,18751,18753'	32	56	4	ROS2CRENFkB2
'103583,18750,18751,18753,231991'	32	56	4	ROS2CRENFkB2
'14281,18035,18750,18751,18753'	41	81	3	ROS2AP1NFkB
'103583,14281,18750,18751,18753'	28	47	3	ROS2AP1NFkB2
'103583,18035,18750,18751,18753'	47	98	3	ROS2NFkBNFkB2
'11911,54123,54131'	20	54	5	IRF3IRF7CRE
'12912,54123,54131'	20	54	5	IRF3IRF7CRE
'12913,54123,54131'	20	54	5	IRF3IRF7CRE
'231991,54123,54131'	20	54	5	IRF3IRF7CRE
'14281,54123,54131'	16	45	4	IRF3IRF7AP1
'18035,54123,54131'	31	76	4	IRF3IRF7NFkB
'103583,54123,54131'	18	42	4	IRF3IRF7NFkB2
'11911,14281,54131'	19	52	5	IRF3CREAP1
'12912,14281,54131'	19	52	5	IRF3CREAP1
'12913,14281,54131'	19	52	5	IRF3CREAP1
'14281,231991,54131'	19	52	5	IRF3CREAP1
'11911,18035,54131'	34	83	5	IRF3CRENFkB
'12912,18035,54131'	34	83	5	IRF3CRENFkB
'12913,18035,54131'	34	83	5	IRF3CRENFkB
'18035,231991,54131'	34	83	5	IRF3CRENFkB
'103583,11911,54131'	21	49	5	IRF3CRENFkB2
'103583,12912,54131'	21	49	5	IRF3CRENFkB2
'103583,12913,54131'	21	49	5	IRF3CRENFkB2
'103583,231991,54131'	21	49	5	IRF3CRENFkB2
'14281,18035,54131'	30	74	4	IRF3AP1NFkB
'103583,14281,54131'	17	40	4	IRF3AP1NFkB2
'103583,18035,54131'	36	91	4	IRF3NFkBNFkB2
'11911,14281,54123'	20	56	5	IRF7CREAP1
'12912,14281,54123'	20	56	5	IRF7CREAP1
'12913,14281,54123'	20	56	5	IRF7CREAP1
'14281,231991,54123'	20	56	5	IRF7CREAP1
'11911,18035,54123'	35	87	5	IRF7CRENFkB
'12912,18035,54123'	35	87	5	IRF7CRENFkB
'12913,18035,54123'	35	87	5	IRF7CRENFkB
'18035,231991,54123'	35	87	5	IRF7CRENFkB
'103583,11911,54123'	22	53	5	IRF7CRENFkB2
'103583,12912,54123'	22	53	5	IRF7CRENFkB2
'103583,12913,54123'	22	53	5	IRF7CRENFkB2
'103583,231991,54123'	22	53	5	IRF7CRENFkB2
'12367,22034,26406,26409,66513,66589,66724,68652,93765'	86	161	9	IRF7AP1AP12
'22034,26406,26409,26940,66513,66589,66724,68652,93765'	86	161	9	IRF7AP1AP12
'14281,18035,54123'	31	78	4	IRF7AP1NFkB
'103583,14281,54123'	18	44	4	IRF7AP1NFkB2
'103583,18035,54123'	37	95	4	IRF7NFkBNFkB2
'11911,14281,18035'	34	85	4	CREAP1NFkB
'12912,14281,18035'	34	85	4	CREAP1NFkB
'12913,14281,18035'	34	85	4	CREAP1NFkB
'14281,18035,231991'	34	85	4	CREAP1NFkB
'103583,11911,14281'	21	51	4	CREAP1NFkB2
'103583,12912,14281'	21	51	4	CREAP1NFkB2
'103583,12913,14281'	21	51	4	CREAP1NFkB2
'103583,14281,231991'	21	51	4	CREAP1NFkB2
'103583,11911,18035'	40	102	4	CRENFkBNFkB2
'103583,12912,18035'	40	102	4	CRENFkBNFkB2
'103583,12913,18035'	40	102	4	CRENFkBNFkB2
'103583,18035,231991'	40	102	4	CRENFkBNFkB2
'16476,18035'	27	64	2	AP1AP12NFkB
'103583,16476'	14	30	2	AP1AP12NFkB2
'103583,14281,18035'	36	93	3	AP1NFkBNFkB2
'17970,54123,54131'	14	39	4	ROSROS2IRF3IRF7
'17972,54123,54131'	14	39	4	ROSROS2IRF3IRF7
'11911,17970,54131'	17	46	5	ROSROS2IRF3CRE
'12912,17970,54131'	17	46	5	ROSROS2IRF3CRE
'12913,17970,54131'	17	46	5	ROSROS2IRF3CRE
'17970,231991,54131'	17	46	5	ROSROS2IRF3CRE
'11911,17972,54131'	17	46	5	ROSROS2IRF3CRE
'12912,17972,54131'	17	46	5	ROSROS2IRF3CRE
'12913,17972,54131'	17	46	5	ROSROS2IRF3CRE
'17972,231991,54131'	17	46	5	ROSROS2IRF3CRE
'14281,17970,54131'	13	37	4	ROSROS2IRF3AP1
'14281,17972,54131'	13	37	4	ROSROS2IRF3AP1
'17970,18035,54131'	28	68	4	ROSROS2IRF3NFkB
'17972,18035,54131'	28	68	4	ROSROS2IRF3NFkB
'103583,17970,54131'	15	34	4	ROSROS2IRF3NFkB2
'103583,17972,54131'	15	34	4	ROSROS2IRF3NFkB2
'11911,17970,54123'	18	50	5	ROSROS2IRF7CRE
'12912,17970,54123'	18	50	5	ROSROS2IRF7CRE
'12913,17970,54123'	18	50	5	ROSROS2IRF7CRE
'17970,231991,54123'	18	50	5	ROSROS2IRF7CRE
'11911,17972,54123'	18	50	5	ROSROS2IRF7CRE
'12912,17972,54123'	18	50	5	ROSROS2IRF7CRE
'12913,17972,54123'	18	50	5	ROSROS2IRF7CRE
'17972,231991,54123'	18	50	5	ROSROS2IRF7CRE
'14281,17970,54123'	14	41	4	ROSROS2IRF7AP1
'14281,17972,54123'	14	41	4	ROSROS2IRF7AP1
'17970,18035,54123'	29	72	4	ROSROS2IRF7NFkB
'17972,18035,54123'	29	72	4	ROSROS2IRF7NFkB
'103583,17970,54123'	16	38	4	ROSROS2IRF7NFkB2
'103583,17972,54123'	16	38	4	ROSROS2IRF7NFkB2
'11911,14281,17970'	17	48	4	ROSROS2CREAP1
'12912,14281,17970'	17	48	4	ROSROS2CREAP1
'12913,14281,17970'	17	48	4	ROSROS2CREAP1
'14281,17970,231991'	17	48	4	ROSROS2CREAP1
'11911,14281,17972'	17	48	4	ROSROS2CREAP1
'12912,14281,17972'	17	48	4	ROSROS2CREAP1
'12913,14281,17972'	17	48	4	ROSROS2CREAP1
'14281,17972,231991'	17	48	4	ROSROS2CREAP1
'11911,17970,18035'	32	79	4	ROSROS2CRENFkB
'12912,17970,18035'	32	79	4	ROSROS2CRENFkB
'12913,17970,18035'	32	79	4	ROSROS2CRENFkB
'17970,18035,231991'	32	79	4	ROSROS2CRENFkB
'11911,17972,18035'	32	79	4	ROSROS2CRENFkB
'12912,17972,18035'	32	79	4	ROSROS2CRENFkB
'12913,17972,18035'	32	79	4	ROSROS2CRENFkB
'17972,18035,231991'	32	79	4	ROSROS2CRENFkB
'103583,11911,17970'	19	45	4	ROSROS2CRENFkB2
'103583,12912,17970'	19	45	4	ROSROS2CRENFkB2
'103583,12913,17970'	19	45	4	ROSROS2CRENFkB2
'103583,17970,231991'	19	45	4	ROSROS2CRENFkB2
'103583,11911,17972'	19	45	4	ROSROS2CRENFkB2
'103583,12912,17972'	19	45	4	ROSROS2CRENFkB2
'103583,12913,17972'	19	45	4	ROSROS2CRENFkB2
'103583,17972,231991'	19	45	4	ROSROS2CRENFkB2
'14281,17970,18035'	28	70	3	ROSROS2AP1NFkB
'14281,17972,18035'	28	70	3	ROSROS2AP1NFkB
'103583,14281,17970'	15	36	3	ROSROS2AP1NFkB2
'103583,14281,17972'	15	36	3	ROSROS2AP1NFkB2
'103583,17970,18035'	34	87	3	ROSROS2NFkBNFkB2
'103583,17972,18035'	34	87	3	ROSROS2NFkBNFkB2
'11911,18762,54123,54131'	51	129	12	ROSIRF3IRF7CRE
'12912,18762,54123,54131'	51	129	12	ROSIRF3IRF7CRE
'12913,18762,54123,54131'	51	129	12	ROSIRF3IRF7CRE
'18762,231991,54123,54131'	51	129	12	ROSIRF3IRF7CRE
'14281,18762,54123,54131'	47	120	11	ROSIRF3IRF7AP1
'18035,18762,54123,54131'	55	135	10	ROSIRF3IRF7NFkB
'103583,18762,54123,54131'	49	117	10	ROSIRF3IRF7NFkB2
'11911,14281,18762,54131'	50	127	12	ROSIRF3CREAP1
'12912,14281,18762,54131'	50	127	12	ROSIRF3CREAP1
'12913,14281,18762,54131'	50	127	12	ROSIRF3CREAP1
'14281,18762,231991,54131'	50	127	12	ROSIRF3CREAP1
'11911,18035,18762,54131'	58	142	11	ROSIRF3CRENFkB
'12912,18035,18762,54131'	58	142	11	ROSIRF3CRENFkB
'12913,18035,18762,54131'	58	142	11	ROSIRF3CRENFkB
'18035,18762,231991,54131'	58	142	11	ROSIRF3CRENFkB
'103583,11911,18762,54131'	52	124	11	ROSIRF3CRENFkB2
'103583,12912,18762,54131'	52	124	11	ROSIRF3CRENFkB2
'103583,12913,18762,54131'	52	124	11	ROSIRF3CRENFkB2
'103583,18762,231991,54131'	52	124	11	ROSIRF3CRENFkB2
'14281,18035,18762,54131'	54	133	10	ROSIRF3AP1NFkB
'103583,14281,18762,54131'	48	115	10	ROSIRF3AP1NFkB2
'103583,18035,18762,54131'	59	142	9	ROSIRF3NFkBNFkB2
'11911,14281,18762,54123'	51	131	12	ROSIRF7CREAP1
'12912,14281,18762,54123'	51	131	12	ROSIRF7CREAP1
'12913,14281,18762,54123'	51	131	12	ROSIRF7CREAP1
'14281,18762,231991,54123'	51	131	12	ROSIRF7CREAP1
'11911,18035,18762,54123'	59	146	11	ROSIRF7CRENFkB
'12912,18035,18762,54123'	59	146	11	ROSIRF7CRENFkB
'12913,18035,18762,54123'	59	146	11	ROSIRF7CRENFkB
'18035,18762,231991,54123'	59	146	11	ROSIRF7CRENFkB
'103583,11911,18762,54123'	53	128	11	ROSIRF7CRENFkB2
'103583,12912,18762,54123'	53	128	11	ROSIRF7CRENFkB2
'103583,12913,18762,54123'	53	128	11	ROSIRF7CRENFkB2
'103583,18762,231991,54123'	53	128	11	ROSIRF7CRENFkB2
'14281,18035,18762,54123'	55	137	10	ROSIRF7AP1NFkB
'103583,14281,18762,54123'	49	119	10	ROSIRF7AP1NFkB2
'103583,18035,18762,54123'	60	146	9	ROSIRF7NFkBNFkB2
'11911,14281,18035,18762'	58	144	10	ROSCREAP1NFkB
'12912,14281,18035,18762'	58	144	10	ROSCREAP1NFkB
'12913,14281,18035,18762'	58	144	10	ROSCREAP1NFkB
'14281,18035,18762,231991'	58	144	10	ROSCREAP1NFkB
'103583,11911,14281,18762'	52	126	10	ROSCREAP1NFkB2
'103583,12912,14281,18762'	52	126	10	ROSCREAP1NFkB2
'103583,12913,14281,18762'	52	126	10	ROSCREAP1NFkB2
'103583,14281,18762,231991'	52	126	10	ROSCREAP1NFkB2
'103583,11911,18035,18762'	63	153	9	ROSCRENFkBNFkB2
'103583,12912,18035,18762'	63	153	9	ROSCRENFkBNFkB2
'103583,12913,18035,18762'	63	153	9	ROSCRENFkBNFkB2
'103583,18035,18762,231991'	63	153	9	ROSCRENFkBNFkB2
'103583,14281,18035,18762'	59	144	8	ROSAP1NFkBNFkB2
'11911,18750,18751,18753,54123,54131'	36	74	6	ROS2IRF3IRF7CRE
'12912,18750,18751,18753,54123,54131'	36	74	6	ROS2IRF3IRF7CRE
'12913,18750,18751,18753,54123,54131'	36	74	6	ROS2IRF3IRF7CRE
'18750,18751,18753,231991,54123,54131'	36	74	6	ROS2IRF3IRF7CRE
'14281,18750,18751,18753,54123,54131'	32	65	5	ROS2IRF3IRF7AP1
'18035,18750,18751,18753,54123,54131'	47	96	5	ROS2IRF3IRF7NFkB
'103583,18750,18751,18753,54123,54131'	34	62	5	ROS2IRF3IRF7NFkB2
'11911,14281,18750,18751,18753,54131'	35	72	6	ROS2IRF3CREAP1
'12912,14281,18750,18751,18753,54131'	35	72	6	ROS2IRF3CREAP1
'12913,14281,18750,18751,18753,54131'	35	72	6	ROS2IRF3CREAP1
'14281,18750,18751,18753,231991,54131'	35	72	6	ROS2IRF3CREAP1
'11911,18035,18750,18751,18753,54131'	50	103	6	ROS2IRF3CRENFkB
'12912,18035,18750,18751,18753,54131'	50	103	6	ROS2IRF3CRENFkB
'12913,18035,18750,18751,18753,54131'	50	103	6	ROS2IRF3CRENFkB
'18035,18750,18751,18753,231991,54131'	50	103	6	ROS2IRF3CRENFkB
'103583,11911,18750,18751,18753,54131'	37	69	6	ROS2IRF3CRENFkB2
'103583,12912,18750,18751,18753,54131'	37	69	6	ROS2IRF3CRENFkB2
'103583,12913,18750,18751,18753,54131'	37	69	6	ROS2IRF3CRENFkB2
'103583,18750,18751,18753,231991,54131'	37	69	6	ROS2IRF3CRENFkB2
'14281,18035,18750,18751,18753,54131'	46	94	5	ROS2IRF3AP1NFkB
'103583,14281,18750,18751,18753,54131'	33	60	5	ROS2IRF3AP1NFkB2
'103583,18035,18750,18751,18753,54131'	52	111	5	ROS2IRF3NFkBNFkB2
'11911,14281,18750,18751,18753,54123'	36	76	6	ROS2IRF7CREAP1
'12912,14281,18750,18751,18753,54123'	36	76	6	ROS2IRF7CREAP1
'12913,14281,18750,18751,18753,54123'	36	76	6	ROS2IRF7CREAP1
'14281,18750,18751,18753,231991,54123'	36	76	6	ROS2IRF7CREAP1
'11911,18035,18750,18751,18753,54123'	51	107	6	ROS2IRF7CRENFkB
'12912,18035,18750,18751,18753,54123'	51	107	6	ROS2IRF7CRENFkB
'12913,18035,18750,18751,18753,54123'	51	107	6	ROS2IRF7CRENFkB
'18035,18750,18751,18753,231991,54123'	51	107	6	ROS2IRF7CRENFkB
'103583,11911,18750,18751,18753,54123'	38	73	6	ROS2IRF7CRENFkB2
'103583,12912,18750,18751,18753,54123'	38	73	6	ROS2IRF7CRENFkB2
'103583,12913,18750,18751,18753,54123'	38	73	6	ROS2IRF7CRENFkB2
'103583,18750,18751,18753,231991,54123'	38	73	6	ROS2IRF7CRENFkB2
'14281,18035,18750,18751,18753,54123'	47	98	5	ROS2IRF7AP1NFkB
'103583,14281,18750,18751,18753,54123'	34	64	5	ROS2IRF7AP1NFkB2
'103583,18035,18750,18751,18753,54123'	53	115	5	ROS2IRF7NFkBNFkB2
'11911,14281,18035,18750,18751,18753'	50	105	5	ROS2CREAP1NFkB
'12912,14281,18035,18750,18751,18753'	50	105	5	ROS2CREAP1NFkB
'12913,14281,18035,18750,18751,18753'	50	105	5	ROS2CREAP1NFkB
'14281,18035,18750,18751,18753,231991'	50	105	5	ROS2CREAP1NFkB
'103583,11911,14281,18750,18751,18753'	37	71	5	ROS2CREAP1NFkB2
'103583,12912,14281,18750,18751,18753'	37	71	5	ROS2CREAP1NFkB2
'103583,12913,14281,18750,18751,18753'	37	71	5	ROS2CREAP1NFkB2
'103583,14281,18750,18751,18753,231991'	37	71	5	ROS2CREAP1NFkB2
'103583,11911,18035,18750,18751,18753'	56	122	5	ROS2CRENFkBNFkB2
'103583,12912,18035,18750,18751,18753'	56	122	5	ROS2CRENFkBNFkB2
'103583,12913,18035,18750,18751,18753'	56	122	5	ROS2CRENFkBNFkB2
'103583,18035,18750,18751,18753,231991'	56	122	5	ROS2CRENFkBNFkB2
'103583,14281,18035,18750,18751,18753'	52	113	4	ROS2AP1NFkBNFkB2
'11911,14281,54123,54131'	25	69	6	IRF3IRF7CREAP1
'12912,14281,54123,54131'	25	69	6	IRF3IRF7CREAP1
'12913,14281,54123,54131'	25	69	6	IRF3IRF7CREAP1
'14281,231991,54123,54131'	25	69	6	IRF3IRF7CREAP1
'11911,18035,54123,54131'	40	100	6	IRF3IRF7CRENFkB
'12912,18035,54123,54131'	40	100	6	IRF3IRF7CRENFkB
'12913,18035,54123,54131'	40	100	6	IRF3IRF7CRENFkB
'18035,231991,54123,54131'	40	100	6	IRF3IRF7CRENFkB
'103583,11911,54123,54131'	27	66	6	IRF3IRF7CRENFkB2
'103583,12912,54123,54131'	27	66	6	IRF3IRF7CRENFkB2
'103583,12913,54123,54131'	27	66	6	IRF3IRF7CRENFkB2
'103583,231991,54123,54131'	27	66	6	IRF3IRF7CRENFkB2
'14281,18035,54123,54131'	36	91	5	IRF3IRF7AP1NFkB
'103583,14281,54123,54131'	23	57	5	IRF3IRF7AP1NFkB2
'11911,14281,18035,54131'	39	98	6	IRF3CREAP1NFkB
'12912,14281,18035,54131'	39	98	6	IRF3CREAP1NFkB
'12913,14281,18035,54131'	39	98	6	IRF3CREAP1NFkB
'14281,18035,231991,54131'	39	98	6	IRF3CREAP1NFkB
'103583,11911,14281,54131'	26	64	6	IRF3CREAP1NFkB2
'103583,12912,14281,54131'	26	64	6	IRF3CREAP1NFkB2
'103583,12913,14281,54131'	26	64	6	IRF3CREAP1NFkB2
'103583,14281,231991,54131'	26	64	6	IRF3CREAP1NFkB2
'103583,11911,18035,54131'	45	115	6	IRF3CRENFkBNFkB2
'103583,12912,18035,54131'	45	115	6	IRF3CRENFkBNFkB2
'103583,12913,18035,54131'	45	115	6	IRF3CRENFkBNFkB2
'103583,18035,231991,54131'	45	115	6	IRF3CRENFkBNFkB2
'103583,14281,18035,54131'	41	106	5	IRF3AP1NFkBNFkB2
'11911,14281,18035,54123'	40	102	6	IRF7CREAP1NFkB
'12912,14281,18035,54123'	40	102	6	IRF7CREAP1NFkB
'12913,14281,18035,54123'	40	102	6	IRF7CREAP1NFkB
'14281,18035,231991,54123'	40	102	6	IRF7CREAP1NFkB
'103583,11911,14281,54123'	27	68	6	IRF7CREAP1NFkB2
'103583,12912,14281,54123'	27	68	6	IRF7CREAP1NFkB2
'103583,12913,14281,54123'	27	68	6	IRF7CREAP1NFkB2
'103583,14281,231991,54123'	27	68	6	IRF7CREAP1NFkB2
'103583,11911,18035,54123'	46	119	6	IRF7CRENFkBNFkB2
'103583,12912,18035,54123'	46	119	6	IRF7CRENFkBNFkB2
'103583,12913,18035,54123'	46	119	6	IRF7CRENFkBNFkB2
'103583,18035,231991,54123'	46	119	6	IRF7CRENFkBNFkB2
'12367,18035,22034,26406,26409,66513,66589,66724,68652,93765'	106	207	10	IRF7AP1AP12NFkB
'18035,22034,26406,26409,26940,66513,66589,66724,68652,93765'	106	207	10	IRF7AP1AP12NFkB
'103583,12367,22034,26406,26409,66513,66589,66724,68652,93765'	93	173	10	IRF7AP1AP12NFkB2
'103583,22034,26406,26409,26940,66513,66589,66724,68652,93765'	93	173	10	IRF7AP1AP12NFkB2
'103583,14281,18035,54123'	42	110	5	IRF7AP1NFkBNFkB2
'103583,11911,14281,18035'	45	117	5	CREAP1NFkBNFkB2
'103583,12912,14281,18035'	45	117	5	CREAP1NFkBNFkB2
'103583,12913,14281,18035'	45	117	5	CREAP1NFkBNFkB2
'103583,14281,18035,231991'	45	117	5	CREAP1NFkBNFkB2
'103583,16476,18035'	38	96	3	AP1AP12NFkBNFkB2
'11911,17970,54123,54131'	23	63	6	ROSROS2IRF3IRF7CRE
'12912,17970,54123,54131'	23	63	6	ROSROS2IRF3IRF7CRE
'12913,17970,54123,54131'	23	63	6	ROSROS2IRF3IRF7CRE
'17970,231991,54123,54131'	23	63	6	ROSROS2IRF3IRF7CRE
'11911,17972,54123,54131'	23	63	6	ROSROS2IRF3IRF7CRE
'12912,17972,54123,54131'	23	63	6	ROSROS2IRF3IRF7CRE
'12913,17972,54123,54131'	23	63	6	ROSROS2IRF3IRF7CRE
'17972,231991,54123,54131'	23	63	6	ROSROS2IRF3IRF7CRE
'14281,17970,54123,54131'	19	54	5	ROSROS2IRF3IRF7AP1
'14281,17972,54123,54131'	19	54	5	ROSROS2IRF3IRF7AP1
'17970,18035,54123,54131'	34	85	5	ROSROS2IRF3IRF7NFkB
'17972,18035,54123,54131'	34	85	5	ROSROS2IRF3IRF7NFkB
'103583,17970,54123,54131'	21	51	5	ROSROS2IRF3IRF7NFkB2
'103583,17972,54123,54131'	21	51	5	ROSROS2IRF3IRF7NFkB2
'11911,14281,17970,54131'	22	61	6	ROSROS2IRF3CREAP1
'12912,14281,17970,54131'	22	61	6	ROSROS2IRF3CREAP1
'12913,14281,17970,54131'	22	61	6	ROSROS2IRF3CREAP1
'14281,17970,231991,54131'	22	61	6	ROSROS2IRF3CREAP1
'11911,14281,17972,54131'	22	61	6	ROSROS2IRF3CREAP1
'12912,14281,17972,54131'	22	61	6	ROSROS2IRF3CREAP1
'12913,14281,17972,54131'	22	61	6	ROSROS2IRF3CREAP1
'14281,17972,231991,54131'	22	61	6	ROSROS2IRF3CREAP1
'11911,17970,18035,54131'	37	92	6	ROSROS2IRF3CRENFkB
'12912,17970,18035,54131'	37	92	6	ROSROS2IRF3CRENFkB
'12913,17970,18035,54131'	37	92	6	ROSROS2IRF3CRENFkB
'17970,18035,231991,54131'	37	92	6	ROSROS2IRF3CRENFkB
'11911,17972,18035,54131'	37	92	6	ROSROS2IRF3CRENFkB
'12912,17972,18035,54131'	37	92	6	ROSROS2IRF3CRENFkB
'12913,17972,18035,54131'	37	92	6	ROSROS2IRF3CRENFkB
'17972,18035,231991,54131'	37	92	6	ROSROS2IRF3CRENFkB
'103583,11911,17970,54131'	24	58	6	ROSROS2IRF3CRENFkB2
'103583,12912,17970,54131'	24	58	6	ROSROS2IRF3CRENFkB2
'103583,12913,17970,54131'	24	58	6	ROSROS2IRF3CRENFkB2
'103583,17970,231991,54131'	24	58	6	ROSROS2IRF3CRENFkB2
'103583,11911,17972,54131'	24	58	6	ROSROS2IRF3CRENFkB2
'103583,12912,17972,54131'	24	58	6	ROSROS2IRF3CRENFkB2
'103583,12913,17972,54131'	24	58	6	ROSROS2IRF3CRENFkB2
'103583,17972,231991,54131'	24	58	6	ROSROS2IRF3CRENFkB2
'14281,17970,18035,54131'	33	83	5	ROSROS2IRF3AP1NFkB
'14281,17972,18035,54131'	33	83	5	ROSROS2IRF3AP1NFkB
'103583,14281,17970,54131'	20	49	5	ROSROS2IRF3AP1NFkB2
'103583,14281,17972,54131'	20	49	5	ROSROS2IRF3AP1NFkB2
'103583,17970,18035,54131'	39	100	5	ROSROS2IRF3NFkBNFkB2
'103583,17972,18035,54131'	39	100	5	ROSROS2IRF3NFkBNFkB2
'11911,14281,17970,54123'	23	65	6	ROSROS2IRF7CREAP1
'12912,14281,17970,54123'	23	65	6	ROSROS2IRF7CREAP1
'12913,14281,17970,54123'	23	65	6	ROSROS2IRF7CREAP1
'14281,17970,231991,54123'	23	65	6	ROSROS2IRF7CREAP1
'11911,14281,17972,54123'	23	65	6	ROSROS2IRF7CREAP1
'12912,14281,17972,54123'	23	65	6	ROSROS2IRF7CREAP1
'12913,14281,17972,54123'	23	65	6	ROSROS2IRF7CREAP1
'14281,17972,231991,54123'	23	65	6	ROSROS2IRF7CREAP1
'11911,17970,18035,54123'	38	96	6	ROSROS2IRF7CRENFkB
'12912,17970,18035,54123'	38	96	6	ROSROS2IRF7CRENFkB
'12913,17970,18035,54123'	38	96	6	ROSROS2IRF7CRENFkB
'17970,18035,231991,54123'	38	96	6	ROSROS2IRF7CRENFkB
'11911,17972,18035,54123'	38	96	6	ROSROS2IRF7CRENFkB
'12912,17972,18035,54123'	38	96	6	ROSROS2IRF7CRENFkB
'12913,17972,18035,54123'	38	96	6	ROSROS2IRF7CRENFkB
'17972,18035,231991,54123'	38	96	6	ROSROS2IRF7CRENFkB
'103583,11911,17970,54123'	25	62	6	ROSROS2IRF7CRENFkB2
'103583,12912,17970,54123'	25	62	6	ROSROS2IRF7CRENFkB2
'103583,12913,17970,54123'	25	62	6	ROSROS2IRF7CRENFkB2
'103583,17970,231991,54123'	25	62	6	ROSROS2IRF7CRENFkB2
'103583,11911,17972,54123'	25	62	6	ROSROS2IRF7CRENFkB2
'103583,12912,17972,54123'	25	62	6	ROSROS2IRF7CRENFkB2
'103583,12913,17972,54123'	25	62	6	ROSROS2IRF7CRENFkB2
'103583,17972,231991,54123'	25	62	6	ROSROS2IRF7CRENFkB2
'14281,17970,18035,54123'	34	87	5	ROSROS2IRF7AP1NFkB
'14281,17972,18035,54123'	34	87	5	ROSROS2IRF7AP1NFkB
'103583,14281,17970,54123'	21	53	5	ROSROS2IRF7AP1NFkB2
'103583,14281,17972,54123'	21	53	5	ROSROS2IRF7AP1NFkB2
'103583,17970,18035,54123'	40	104	5	ROSROS2IRF7NFkBNFkB2
'103583,17972,18035,54123'	40	104	5	ROSROS2IRF7NFkBNFkB2
'11911,14281,17970,18035'	37	94	5	ROSROS2CREAP1NFkB
'12912,14281,17970,18035'	37	94	5	ROSROS2CREAP1NFkB
'12913,14281,17970,18035'	37	94	5	ROSROS2CREAP1NFkB
'14281,17970,18035,231991'	37	94	5	ROSROS2CREAP1NFkB
'11911,14281,17972,18035'	37	94	5	ROSROS2CREAP1NFkB
'12912,14281,17972,18035'	37	94	5	ROSROS2CREAP1NFkB
'12913,14281,17972,18035'	37	94	5	ROSROS2CREAP1NFkB
'14281,17972,18035,231991'	37	94	5	ROSROS2CREAP1NFkB
'103583,11911,14281,17970'	24	60	5	ROSROS2CREAP1NFkB2
'103583,12912,14281,17970'	24	60	5	ROSROS2CREAP1NFkB2
'103583,12913,14281,17970'	24	60	5	ROSROS2CREAP1NFkB2
'103583,14281,17970,231991'	24	60	5	ROSROS2CREAP1NFkB2
'103583,11911,14281,17972'	24	60	5	ROSROS2CREAP1NFkB2
'103583,12912,14281,17972'	24	60	5	ROSROS2CREAP1NFkB2
'103583,12913,14281,17972'	24	60	5	ROSROS2CREAP1NFkB2
'103583,14281,17972,231991'	24	60	5	ROSROS2CREAP1NFkB2
'103583,11911,17970,18035'	43	111	5	ROSROS2CRENFkBNFkB2
'103583,12912,17970,18035'	43	111	5	ROSROS2CRENFkBNFkB2
'103583,12913,17970,18035'	43	111	5	ROSROS2CRENFkBNFkB2
'103583,17970,18035,231991'	43	111	5	ROSROS2CRENFkBNFkB2
'103583,11911,17972,18035'	43	111	5	ROSROS2CRENFkBNFkB2
'103583,12912,17972,18035'	43	111	5	ROSROS2CRENFkBNFkB2
'103583,12913,17972,18035'	43	111	5	ROSROS2CRENFkBNFkB2
'103583,17972,18035,231991'	43	111	5	ROSROS2CRENFkBNFkB2
'103583,14281,17970,18035'	39	102	4	ROSROS2AP1NFkBNFkB2
'103583,14281,17972,18035'	39	102	4	ROSROS2AP1NFkBNFkB2
'11911,14281,18762,54123,54131'	56	144	13	ROSIRF3IRF7CREAP1
'12912,14281,18762,54123,54131'	56	144	13	ROSIRF3IRF7CREAP1
'12913,14281,18762,54123,54131'	56	144	13	ROSIRF3IRF7CREAP1
'14281,18762,231991,54123,54131'	56	144	13	ROSIRF3IRF7CREAP1
'11911,18035,18762,54123,54131'	64	159	12	ROSIRF3IRF7CRENFkB
'12912,18035,18762,54123,54131'	64	159	12	ROSIRF3IRF7CRENFkB
'12913,18035,18762,54123,54131'	64	159	12	ROSIRF3IRF7CRENFkB
'18035,18762,231991,54123,54131'	64	159	12	ROSIRF3IRF7CRENFkB
'103583,11911,18762,54123,54131'	58	141	12	ROSIRF3IRF7CRENFkB2
'103583,12912,18762,54123,54131'	58	141	12	ROSIRF3IRF7CRENFkB2
'103583,12913,18762,54123,54131'	58	141	12	ROSIRF3IRF7CRENFkB2
'103583,18762,231991,54123,54131'	58	141	12	ROSIRF3IRF7CRENFkB2
'14281,18035,18762,54123,54131'	60	150	11	ROSIRF3IRF7AP1NFkB
'103583,14281,18762,54123,54131'	54	132	11	ROSIRF3IRF7AP1NFkB2
'103583,18035,18762,54123,54131'	65	163	10	ROSIRF3IRF7NFkBNFkB2
'11911,14281,18035,18762,54131'	63	157	12	ROSIRF3CREAP1NFkB
'12912,14281,18035,18762,54131'	63	157	12	ROSIRF3CREAP1NFkB
'12913,14281,18035,18762,54131'	63	157	12	ROSIRF3CREAP1NFkB
'14281,18035,18762,231991,54131'	63	157	12	ROSIRF3CREAP1NFkB
'103583,11911,14281,18762,54131'	57	139	12	ROSIRF3CREAP1NFkB2
'103583,12912,14281,18762,54131'	57	139	12	ROSIRF3CREAP1NFkB2
'103583,12913,14281,18762,54131'	57	139	12	ROSIRF3CREAP1NFkB2
'103583,14281,18762,231991,54131'	57	139	12	ROSIRF3CREAP1NFkB2
'103583,11911,18035,18762,54131'	68	166	11	ROSIRF3CRENFkBNFkB2
'103583,12912,18035,18762,54131'	68	166	11	ROSIRF3CRENFkBNFkB2
'103583,12913,18035,18762,54131'	68	166	11	ROSIRF3CRENFkBNFkB2
'103583,18035,18762,231991,54131'	68	166	11	ROSIRF3CRENFkBNFkB2
'103583,14281,18035,18762,54131'	64	157	10	ROSIRF3AP1NFkBNFkB2
'11911,14281,18035,18762,54123'	64	161	12	ROSIRF7CREAP1NFkB
'12912,14281,18035,18762,54123'	64	161	12	ROSIRF7CREAP1NFkB
'12913,14281,18035,18762,54123'	64	161	12	ROSIRF7CREAP1NFkB
'14281,18035,18762,231991,54123'	64	161	12	ROSIRF7CREAP1NFkB
'103583,11911,14281,18762,54123'	58	143	12	ROSIRF7CREAP1NFkB2
'103583,12912,14281,18762,54123'	58	143	12	ROSIRF7CREAP1NFkB2
'103583,12913,14281,18762,54123'	58	143	12	ROSIRF7CREAP1NFkB2
'103583,14281,18762,231991,54123'	58	143	12	ROSIRF7CREAP1NFkB2
'103583,11911,18035,18762,54123'	69	170	11	ROSIRF7CRENFkBNFkB2
'103583,12912,18035,18762,54123'	69	170	11	ROSIRF7CRENFkBNFkB2
'103583,12913,18035,18762,54123'	69	170	11	ROSIRF7CRENFkBNFkB2
'103583,18035,18762,231991,54123'	69	170	11	ROSIRF7CRENFkBNFkB2
'103583,14281,18035,18762,54123'	65	161	10	ROSIRF7AP1NFkBNFkB2
'103583,11911,14281,18035,18762'	68	168	10	ROSCREAP1NFkBNFkB2
'103583,12912,14281,18035,18762'	68	168	10	ROSCREAP1NFkBNFkB2
'103583,12913,14281,18035,18762'	68	168	10	ROSCREAP1NFkBNFkB2
'103583,14281,18035,18762,231991'	68	168	10	ROSCREAP1NFkBNFkB2
'11911,14281,18750,18751,18753,54123,54131'	41	89	7	ROS2IRF3IRF7CREAP1
'12912,14281,18750,18751,18753,54123,54131'	41	89	7	ROS2IRF3IRF7CREAP1
'12913,14281,18750,18751,18753,54123,54131'	41	89	7	ROS2IRF3IRF7CREAP1
'14281,18750,18751,18753,231991,54123,54131'	41	89	7	ROS2IRF3IRF7CREAP1
'11911,18035,18750,18751,18753,54123,54131'	56	120	7	ROS2IRF3IRF7CRENFkB
'12912,18035,18750,18751,18753,54123,54131'	56	120	7	ROS2IRF3IRF7CRENFkB
'12913,18035,18750,18751,18753,54123,54131'	56	120	7	ROS2IRF3IRF7CRENFkB
'18035,18750,18751,18753,231991,54123,54131'	56	120	7	ROS2IRF3IRF7CRENFkB
'103583,11911,18750,18751,18753,54123,54131'	43	86	7	ROS2IRF3IRF7CRENFkB2
'103583,12912,18750,18751,18753,54123,54131'	43	86	7	ROS2IRF3IRF7CRENFkB2
'103583,12913,18750,18751,18753,54123,54131'	43	86	7	ROS2IRF3IRF7CRENFkB2
'103583,18750,18751,18753,231991,54123,54131'	43	86	7	ROS2IRF3IRF7CRENFkB2
'14281,18035,18750,18751,18753,54123,54131'	52	111	6	ROS2IRF3IRF7AP1NFkB
'103583,14281,18750,18751,18753,54123,54131'	39	77	6	ROS2IRF3IRF7AP1NFkB2
'103583,18035,18750,18751,18753,54123,54131'	58	128	6	ROS2IRF3IRF7NFkBNFkB2
'11911,14281,18035,18750,18751,18753,54131'	55	118	7	ROS2IRF3CREAP1NFkB
'12912,14281,18035,18750,18751,18753,54131'	55	118	7	ROS2IRF3CREAP1NFkB
'12913,14281,18035,18750,18751,18753,54131'	55	118	7	ROS2IRF3CREAP1NFkB
'14281,18035,18750,18751,18753,231991,54131'	55	118	7	ROS2IRF3CREAP1NFkB
'103583,11911,14281,18750,18751,18753,54131'	42	84	7	ROS2IRF3CREAP1NFkB2
'103583,12912,14281,18750,18751,18753,54131'	42	84	7	ROS2IRF3CREAP1NFkB2
'103583,12913,14281,18750,18751,18753,54131'	42	84	7	ROS2IRF3CREAP1NFkB2
'103583,14281,18750,18751,18753,231991,54131'	42	84	7	ROS2IRF3CREAP1NFkB2
'103583,11911,18035,18750,18751,18753,54131'	61	135	7	ROS2IRF3CRENFkBNFkB2
'103583,12912,18035,18750,18751,18753,54131'	61	135	7	ROS2IRF3CRENFkBNFkB2
'103583,12913,18035,18750,18751,18753,54131'	61	135	7	ROS2IRF3CRENFkBNFkB2
'103583,18035,18750,18751,18753,231991,54131'	61	135	7	ROS2IRF3CRENFkBNFkB2
'103583,14281,18035,18750,18751,18753,54131'	57	126	6	ROS2IRF3AP1NFkBNFkB2
'11911,14281,18035,18750,18751,18753,54123'	56	122	7	ROS2IRF7CREAP1NFkB
'12912,14281,18035,18750,18751,18753,54123'	56	122	7	ROS2IRF7CREAP1NFkB
'12913,14281,18035,18750,18751,18753,54123'	56	122	7	ROS2IRF7CREAP1NFkB
'14281,18035,18750,18751,18753,231991,54123'	56	122	7	ROS2IRF7CREAP1NFkB
'103583,11911,14281,18750,18751,18753,54123'	43	88	7	ROS2IRF7CREAP1NFkB2
'103583,12912,14281,18750,18751,18753,54123'	43	88	7	ROS2IRF7CREAP1NFkB2
'103583,12913,14281,18750,18751,18753,54123'	43	88	7	ROS2IRF7CREAP1NFkB2
'103583,14281,18750,18751,18753,231991,54123'	43	88	7	ROS2IRF7CREAP1NFkB2
'103583,11911,18035,18750,18751,18753,54123'	62	139	7	ROS2IRF7CRENFkBNFkB2
'103583,12912,18035,18750,18751,18753,54123'	62	139	7	ROS2IRF7CRENFkBNFkB2
'103583,12913,18035,18750,18751,18753,54123'	62	139	7	ROS2IRF7CRENFkBNFkB2
'103583,18035,18750,18751,18753,231991,54123'	62	139	7	ROS2IRF7CRENFkBNFkB2
'103583,14281,18035,18750,18751,18753,54123'	58	130	6	ROS2IRF7AP1NFkBNFkB2
'103583,11911,14281,18035,18750,18751,18753'	61	137	6	ROS2CREAP1NFkBNFkB2
'103583,12912,14281,18035,18750,18751,18753'	61	137	6	ROS2CREAP1NFkBNFkB2
'103583,12913,14281,18035,18750,18751,18753'	61	137	6	ROS2CREAP1NFkBNFkB2
'103583,14281,18035,18750,18751,18753,231991'	61	137	6	ROS2CREAP1NFkBNFkB2
'11911,14281,18035,54123,54131'	45	115	7	IRF3IRF7CREAP1NFkB
'12912,14281,18035,54123,54131'	45	115	7	IRF3IRF7CREAP1NFkB
'12913,14281,18035,54123,54131'	45	115	7	IRF3IRF7CREAP1NFkB
'14281,18035,231991,54123,54131'	45	115	7	IRF3IRF7CREAP1NFkB
'103583,11911,14281,54123,54131'	32	81	7	IRF3IRF7CREAP1NFkB2
'103583,12912,14281,54123,54131'	32	81	7	IRF3IRF7CREAP1NFkB2
'103583,12913,14281,54123,54131'	32	81	7	IRF3IRF7CREAP1NFkB2
'103583,14281,231991,54123,54131'	32	81	7	IRF3IRF7CREAP1NFkB2
'103583,11911,14281,18035,54131'	50	130	7	IRF3CREAP1NFkBNFkB2
'103583,12912,14281,18035,54131'	50	130	7	IRF3CREAP1NFkBNFkB2
'103583,12913,14281,18035,54131'	50	130	7	IRF3CREAP1NFkBNFkB2
'103583,14281,18035,231991,54131'	50	130	7	IRF3CREAP1NFkBNFkB2
'103583,11911,14281,18035,54123'	51	134	7	IRF7CREAP1NFkBNFkB2
'103583,12912,14281,18035,54123'	51	134	7	IRF7CREAP1NFkBNFkB2
'103583,12913,14281,18035,54123'	51	134	7	IRF7CREAP1NFkBNFkB2
'103583,14281,18035,231991,54123'	51	134	7	IRF7CREAP1NFkBNFkB2
'103583,12367,18035,22034,26406,26409,66513,66589,66724,68652,93765'	117	239	11	IRF7AP1AP12NFkBNFkB2
'103583,18035,22034,26406,26409,26940,66513,66589,66724,68652,93765'	117	239	11	IRF7AP1AP12NFkBNFkB2
'11911,14281,17970,54123,54131'	28	78	7	ROSROS2IRF3IRF7CREAP1
'12912,14281,17970,54123,54131'	28	78	7	ROSROS2IRF3IRF7CREAP1
'12913,14281,17970,54123,54131'	28	78	7	ROSROS2IRF3IRF7CREAP1
'14281,17970,231991,54123,54131'	28	78	7	ROSROS2IRF3IRF7CREAP1
'11911,14281,17972,54123,54131'	28	78	7	ROSROS2IRF3IRF7CREAP1
'12912,14281,17972,54123,54131'	28	78	7	ROSROS2IRF3IRF7CREAP1
'12913,14281,17972,54123,54131'	28	78	7	ROSROS2IRF3IRF7CREAP1
'14281,17972,231991,54123,54131'	28	78	7	ROSROS2IRF3IRF7CREAP1
'11911,17970,18035,54123,54131'	43	109	7	ROSROS2IRF3IRF7CRENFkB
'12912,17970,18035,54123,54131'	43	109	7	ROSROS2IRF3IRF7CRENFkB
'12913,17970,18035,54123,54131'	43	109	7	ROSROS2IRF3IRF7CRENFkB
'17970,18035,231991,54123,54131'	43	109	7	ROSROS2IRF3IRF7CRENFkB
'11911,17972,18035,54123,54131'	43	109	7	ROSROS2IRF3IRF7CRENFkB
'12912,17972,18035,54123,54131'	43	109	7	ROSROS2IRF3IRF7CRENFkB
'12913,17972,18035,54123,54131'	43	109	7	ROSROS2IRF3IRF7CRENFkB
'17972,18035,231991,54123,54131'	43	109	7	ROSROS2IRF3IRF7CRENFkB
'103583,11911,17970,54123,54131'	30	75	7	ROSROS2IRF3IRF7CRENFkB2
'103583,12912,17970,54123,54131'	30	75	7	ROSROS2IRF3IRF7CRENFkB2
'103583,12913,17970,54123,54131'	30	75	7	ROSROS2IRF3IRF7CRENFkB2
'103583,17970,231991,54123,54131'	30	75	7	ROSROS2IRF3IRF7CRENFkB2
'103583,11911,17972,54123,54131'	30	75	7	ROSROS2IRF3IRF7CRENFkB2
'103583,12912,17972,54123,54131'	30	75	7	ROSROS2IRF3IRF7CRENFkB2
'103583,12913,17972,54123,54131'	30	75	7	ROSROS2IRF3IRF7CRENFkB2
'103583,17972,231991,54123,54131'	30	75	7	ROSROS2IRF3IRF7CRENFkB2
'14281,17970,18035,54123,54131'	39	100	6	ROSROS2IRF3IRF7AP1NFkB
'14281,17972,18035,54123,54131'	39	100	6	ROSROS2IRF3IRF7AP1NFkB
'103583,14281,17970,54123,54131'	26	66	6	ROSROS2IRF3IRF7AP1NFkB2
'103583,14281,17972,54123,54131'	26	66	6	ROSROS2IRF3IRF7AP1NFkB2
'103583,17970,18035,54123,54131'	45	117	6	ROSROS2IRF3IRF7NFkBNFkB2
'103583,17972,18035,54123,54131'	45	117	6	ROSROS2IRF3IRF7NFkBNFkB2
'11911,14281,17970,18035,54131'	42	107	7	ROSROS2IRF3CREAP1NFkB
'12912,14281,17970,18035,54131'	42	107	7	ROSROS2IRF3CREAP1NFkB
'12913,14281,17970,18035,54131'	42	107	7	ROSROS2IRF3CREAP1NFkB
'14281,17970,18035,231991,54131'	42	107	7	ROSROS2IRF3CREAP1NFkB
'11911,14281,17972,18035,54131'	42	107	7	ROSROS2IRF3CREAP1NFkB
'12912,14281,17972,18035,54131'	42	107	7	ROSROS2IRF3CREAP1NFkB
'12913,14281,17972,18035,54131'	42	107	7	ROSROS2IRF3CREAP1NFkB
'14281,17972,18035,231991,54131'	42	107	7	ROSROS2IRF3CREAP1NFkB
'103583,11911,14281,17970,54131'	29	73	7	ROSROS2IRF3CREAP1NFkB2
'103583,12912,14281,17970,54131'	29	73	7	ROSROS2IRF3CREAP1NFkB2
'103583,12913,14281,17970,54131'	29	73	7	ROSROS2IRF3CREAP1NFkB2
'103583,14281,17970,231991,54131'	29	73	7	ROSROS2IRF3CREAP1NFkB2
'103583,11911,14281,17972,54131'	29	73	7	ROSROS2IRF3CREAP1NFkB2
'103583,12912,14281,17972,54131'	29	73	7	ROSROS2IRF3CREAP1NFkB2
'103583,12913,14281,17972,54131'	29	73	7	ROSROS2IRF3CREAP1NFkB2
'103583,14281,17972,231991,54131'	29	73	7	ROSROS2IRF3CREAP1NFkB2
'103583,11911,17970,18035,54131'	48	124	7	ROSROS2IRF3CRENFkBNFkB2
'103583,12912,17970,18035,54131'	48	124	7	ROSROS2IRF3CRENFkBNFkB2
'103583,12913,17970,18035,54131'	48	124	7	ROSROS2IRF3CRENFkBNFkB2
'103583,17970,18035,231991,54131'	48	124	7	ROSROS2IRF3CRENFkBNFkB2
'103583,11911,17972,18035,54131'	48	124	7	ROSROS2IRF3CRENFkBNFkB2
'103583,12912,17972,18035,54131'	48	124	7	ROSROS2IRF3CRENFkBNFkB2
'103583,12913,17972,18035,54131'	48	124	7	ROSROS2IRF3CRENFkBNFkB2
'103583,17972,18035,231991,54131'	48	124	7	ROSROS2IRF3CRENFkBNFkB2
'103583,14281,17970,18035,54131'	44	115	6	ROSROS2IRF3AP1NFkBNFkB2
'103583,14281,17972,18035,54131'	44	115	6	ROSROS2IRF3AP1NFkBNFkB2
'11911,14281,17970,18035,54123'	43	111	7	ROSROS2IRF7CREAP1NFkB
'12912,14281,17970,18035,54123'	43	111	7	ROSROS2IRF7CREAP1NFkB
'12913,14281,17970,18035,54123'	43	111	7	ROSROS2IRF7CREAP1NFkB
'14281,17970,18035,231991,54123'	43	111	7	ROSROS2IRF7CREAP1NFkB
'11911,14281,17972,18035,54123'	43	111	7	ROSROS2IRF7CREAP1NFkB
'12912,14281,17972,18035,54123'	43	111	7	ROSROS2IRF7CREAP1NFkB
'12913,14281,17972,18035,54123'	43	111	7	ROSROS2IRF7CREAP1NFkB
'14281,17972,18035,231991,54123'	43	111	7	ROSROS2IRF7CREAP1NFkB
'103583,11911,14281,17970,54123'	30	77	7	ROSROS2IRF7CREAP1NFkB2
'103583,12912,14281,17970,54123'	30	77	7	ROSROS2IRF7CREAP1NFkB2
'103583,12913,14281,17970,54123'	30	77	7	ROSROS2IRF7CREAP1NFkB2
'103583,14281,17970,231991,54123'	30	77	7	ROSROS2IRF7CREAP1NFkB2
'103583,11911,14281,17972,54123'	30	77	7	ROSROS2IRF7CREAP1NFkB2
'103583,12912,14281,17972,54123'	30	77	7	ROSROS2IRF7CREAP1NFkB2
'103583,12913,14281,17972,54123'	30	77	7	ROSROS2IRF7CREAP1NFkB2
'103583,14281,17972,231991,54123'	30	77	7	ROSROS2IRF7CREAP1NFkB2
'103583,11911,17970,18035,54123'	49	128	7	ROSROS2IRF7CRENFkBNFkB2
'103583,12912,17970,18035,54123'	49	128	7	ROSROS2IRF7CRENFkBNFkB2
'103583,12913,17970,18035,54123'	49	128	7	ROSROS2IRF7CRENFkBNFkB2
'103583,17970,18035,231991,54123'	49	128	7	ROSROS2IRF7CRENFkBNFkB2
'103583,11911,17972,18035,54123'	49	128	7	ROSROS2IRF7CRENFkBNFkB2
'103583,12912,17972,18035,54123'	49	128	7	ROSROS2IRF7CRENFkBNFkB2
'103583,12913,17972,18035,54123'	49	128	7	ROSROS2IRF7CRENFkBNFkB2
'103583,17972,18035,231991,54123'	49	128	7	ROSROS2IRF7CRENFkBNFkB2
'103583,14281,17970,18035,54123'	45	119	6	ROSROS2IRF7AP1NFkBNFkB2
'103583,14281,17972,18035,54123'	45	119	6	ROSROS2IRF7AP1NFkBNFkB2
'103583,11911,14281,17970,18035'	48	126	6	ROSROS2CREAP1NFkBNFkB2
'103583,12912,14281,17970,18035'	48	126	6	ROSROS2CREAP1NFkBNFkB2
'103583,12913,14281,17970,18035'	48	126	6	ROSROS2CREAP1NFkBNFkB2
'103583,14281,17970,18035,231991'	48	126	6	ROSROS2CREAP1NFkBNFkB2
'103583,11911,14281,17972,18035'	48	126	6	ROSROS2CREAP1NFkBNFkB2
'103583,12912,14281,17972,18035'	48	126	6	ROSROS2CREAP1NFkBNFkB2
'103583,12913,14281,17972,18035'	48	126	6	ROSROS2CREAP1NFkBNFkB2
'103583,14281,17972,18035,231991'	48	126	6	ROSROS2CREAP1NFkBNFkB2
'11911,14281,18035,18762,54123,54131'	69	174	13	ROSIRF3IRF7CREAP1NFkB
'12912,14281,18035,18762,54123,54131'	69	174	13	ROSIRF3IRF7CREAP1NFkB
'12913,14281,18035,18762,54123,54131'	69	174	13	ROSIRF3IRF7CREAP1NFkB
'14281,18035,18762,231991,54123,54131'	69	174	13	ROSIRF3IRF7CREAP1NFkB
'103583,11911,14281,18762,54123,54131'	63	156	13	ROSIRF3IRF7CREAP1NFkB2
'103583,12912,14281,18762,54123,54131'	63	156	13	ROSIRF3IRF7CREAP1NFkB2
'103583,12913,14281,18762,54123,54131'	63	156	13	ROSIRF3IRF7CREAP1NFkB2
'103583,14281,18762,231991,54123,54131'	63	156	13	ROSIRF3IRF7CREAP1NFkB2
'103583,11911,18035,18762,54123,54131'	74	187	12	ROSIRF3IRF7CRENFkBNFkB2
'103583,12912,18035,18762,54123,54131'	74	187	12	ROSIRF3IRF7CRENFkBNFkB2
'103583,12913,18035,18762,54123,54131'	74	187	12	ROSIRF3IRF7CRENFkBNFkB2
'103583,18035,18762,231991,54123,54131'	74	187	12	ROSIRF3IRF7CRENFkBNFkB2
'103583,14281,18035,18762,54123,54131'	70	178	11	ROSIRF3IRF7AP1NFkBNFkB2
'103583,11911,14281,18035,18762,54131'	73	181	12	ROSIRF3CREAP1NFkBNFkB2
'103583,12912,14281,18035,18762,54131'	73	181	12	ROSIRF3CREAP1NFkBNFkB2
'103583,12913,14281,18035,18762,54131'	73	181	12	ROSIRF3CREAP1NFkBNFkB2
'103583,14281,18035,18762,231991,54131'	73	181	12	ROSIRF3CREAP1NFkBNFkB2
'103583,11911,14281,18035,18762,54123'	74	185	12	ROSIRF7CREAP1NFkBNFkB2
'103583,12912,14281,18035,18762,54123'	74	185	12	ROSIRF7CREAP1NFkBNFkB2
'103583,12913,14281,18035,18762,54123'	74	185	12	ROSIRF7CREAP1NFkBNFkB2
'103583,14281,18035,18762,231991,54123'	74	185	12	ROSIRF7CREAP1NFkBNFkB2
'11911,14281,18035,18750,18751,18753,54123,54131'	61	135	8	ROS2IRF3IRF7CREAP1NFkB
'12912,14281,18035,18750,18751,18753,54123,54131'	61	135	8	ROS2IRF3IRF7CREAP1NFkB
'12913,14281,18035,18750,18751,18753,54123,54131'	61	135	8	ROS2IRF3IRF7CREAP1NFkB
'14281,18035,18750,18751,18753,231991,54123,54131'	61	135	8	ROS2IRF3IRF7CREAP1NFkB
'103583,11911,14281,18750,18751,18753,54123,54131'	48	101	8	ROS2IRF3IRF7CREAP1NFkB2
'103583,12912,14281,18750,18751,18753,54123,54131'	48	101	8	ROS2IRF3IRF7CREAP1NFkB2
'103583,12913,14281,18750,18751,18753,54123,54131'	48	101	8	ROS2IRF3IRF7CREAP1NFkB2
'103583,14281,18750,18751,18753,231991,54123,54131'	48	101	8	ROS2IRF3IRF7CREAP1NFkB2
'103583,11911,18035,18750,18751,18753,54123,54131'	67	152	8	ROS2IRF3IRF7CRENFkBNFkB2
'103583,12912,18035,18750,18751,18753,54123,54131'	67	152	8	ROS2IRF3IRF7CRENFkBNFkB2
'103583,12913,18035,18750,18751,18753,54123,54131'	67	152	8	ROS2IRF3IRF7CRENFkBNFkB2
'103583,18035,18750,18751,18753,231991,54123,54131'	67	152	8	ROS2IRF3IRF7CRENFkBNFkB2
'103583,14281,18035,18750,18751,18753,54123,54131'	63	143	7	ROS2IRF3IRF7AP1NFkBNFkB2
'103583,11911,14281,18035,18750,18751,18753,54131'	66	150	8	ROS2IRF3CREAP1NFkBNFkB2
'103583,12912,14281,18035,18750,18751,18753,54131'	66	150	8	ROS2IRF3CREAP1NFkBNFkB2
'103583,12913,14281,18035,18750,18751,18753,54131'	66	150	8	ROS2IRF3CREAP1NFkBNFkB2
'103583,14281,18035,18750,18751,18753,231991,54131'	66	150	8	ROS2IRF3CREAP1NFkBNFkB2
'103583,11911,14281,18035,18750,18751,18753,54123'	67	154	8	ROS2IRF7CREAP1NFkBNFkB2
'103583,12912,14281,18035,18750,18751,18753,54123'	67	154	8	ROS2IRF7CREAP1NFkBNFkB2
'103583,12913,14281,18035,18750,18751,18753,54123'	67	154	8	ROS2IRF7CREAP1NFkBNFkB2
'103583,14281,18035,18750,18751,18753,231991,54123'	67	154	8	ROS2IRF7CREAP1NFkBNFkB2
'11911,14281,17970,18035,54123,54131'	48	124	8	ROSROS2IRF3IRF7CREAP1NFkB
'12912,14281,17970,18035,54123,54131'	48	124	8	ROSROS2IRF3IRF7CREAP1NFkB
'12913,14281,17970,18035,54123,54131'	48	124	8	ROSROS2IRF3IRF7CREAP1NFkB
'14281,17970,18035,231991,54123,54131'	48	124	8	ROSROS2IRF3IRF7CREAP1NFkB
'11911,14281,17972,18035,54123,54131'	48	124	8	ROSROS2IRF3IRF7CREAP1NFkB
'12912,14281,17972,18035,54123,54131'	48	124	8	ROSROS2IRF3IRF7CREAP1NFkB
'12913,14281,17972,18035,54123,54131'	48	124	8	ROSROS2IRF3IRF7CREAP1NFkB
'14281,17972,18035,231991,54123,54131'	48	124	8	ROSROS2IRF3IRF7CREAP1NFkB
'103583,11911,14281,17970,54123,54131'	35	90	8	ROSROS2IRF3IRF7CREAP1NFkB2
'103583,12912,14281,17970,54123,54131'	35	90	8	ROSROS2IRF3IRF7CREAP1NFkB2
'103583,12913,14281,17970,54123,54131'	35	90	8	ROSROS2IRF3IRF7CREAP1NFkB2
'103583,14281,17970,231991,54123,54131'	35	90	8	ROSROS2IRF3IRF7CREAP1NFkB2
'103583,11911,14281,17972,54123,54131'	35	90	8	ROSROS2IRF3IRF7CREAP1NFkB2
'103583,12912,14281,17972,54123,54131'	35	90	8	ROSROS2IRF3IRF7CREAP1NFkB2
'103583,12913,14281,17972,54123,54131'	35	90	8	ROSROS2IRF3IRF7CREAP1NFkB2
'103583,14281,17972,231991,54123,54131'	35	90	8	ROSROS2IRF3IRF7CREAP1NFkB2
'103583,11911,17970,18035,54123,54131'	54	141	8	ROSROS2IRF3IRF7CRENFkBNFkB2
'103583,12912,17970,18035,54123,54131'	54	141	8	ROSROS2IRF3IRF7CRENFkBNFkB2
'103583,12913,17970,18035,54123,54131'	54	141	8	ROSROS2IRF3IRF7CRENFkBNFkB2
'103583,17970,18035,231991,54123,54131'	54	141	8	ROSROS2IRF3IRF7CRENFkBNFkB2
'103583,11911,17972,18035,54123,54131'	54	141	8	ROSROS2IRF3IRF7CRENFkBNFkB2
'103583,12912,17972,18035,54123,54131'	54	141	8	ROSROS2IRF3IRF7CRENFkBNFkB2
'103583,12913,17972,18035,54123,54131'	54	141	8	ROSROS2IRF3IRF7CRENFkBNFkB2
'103583,17972,18035,231991,54123,54131'	54	141	8	ROSROS2IRF3IRF7CRENFkBNFkB2
'103583,14281,17970,18035,54123,54131'	50	132	7	ROSROS2IRF3IRF7AP1NFkBNFkB2
'103583,14281,17972,18035,54123,54131'	50	132	7	ROSROS2IRF3IRF7AP1NFkBNFkB2
'103583,11911,14281,17970,18035,54131'	53	139	8	ROSROS2IRF3CREAP1NFkBNFkB2
'103583,12912,14281,17970,18035,54131'	53	139	8	ROSROS2IRF3CREAP1NFkBNFkB2
'103583,12913,14281,17970,18035,54131'	53	139	8	ROSROS2IRF3CREAP1NFkBNFkB2
'103583,14281,17970,18035,231991,54131'	53	139	8	ROSROS2IRF3CREAP1NFkBNFkB2
'103583,11911,14281,17972,18035,54131'	53	139	8	ROSROS2IRF3CREAP1NFkBNFkB2
'103583,12912,14281,17972,18035,54131'	53	139	8	ROSROS2IRF3CREAP1NFkBNFkB2
'103583,12913,14281,17972,18035,54131'	53	139	8	ROSROS2IRF3CREAP1NFkBNFkB2
'103583,14281,17972,18035,231991,54131'	53	139	8	ROSROS2IRF3CREAP1NFkBNFkB2
'103583,11911,14281,17970,18035,54123'	54	143	8	ROSROS2IRF7CREAP1NFkBNFkB2
'103583,12912,14281,17970,18035,54123'	54	143	8	ROSROS2IRF7CREAP1NFkBNFkB2
'103583,12913,14281,17970,18035,54123'	54	143	8	ROSROS2IRF7CREAP1NFkBNFkB2
'103583,14281,17970,18035,231991,54123'	54	143	8	ROSROS2IRF7CREAP1NFkBNFkB2
'103583,11911,14281,17972,18035,54123'	54	143	8	ROSROS2IRF7CREAP1NFkBNFkB2
'103583,12912,14281,17972,18035,54123'	54	143	8	ROSROS2IRF7CREAP1NFkBNFkB2
'103583,12913,14281,17972,18035,54123'	54	143	8	ROSROS2IRF7CREAP1NFkBNFkB2
'103583,14281,17972,18035,231991,54123'	54	143	8	ROSROS2IRF7CREAP1NFkBNFkB2
'103583,11911,14281,18035,18762,54123,54131'	79	202	13	ROSIRF3IRF7CREAP1NFkBNFkB2
'103583,12912,14281,18035,18762,54123,54131'	79	202	13	ROSIRF3IRF7CREAP1NFkBNFkB2
'103583,12913,14281,18035,18762,54123,54131'	79	202	13	ROSIRF3IRF7CREAP1NFkBNFkB2
'103583,14281,18035,18762,231991,54123,54131'	79	202	13	ROSIRF3IRF7CREAP1NFkBNFkB2
'103583,11911,14281,18035,18750,18751,18753,54123,54131'	72	167	9	ROS2IRF3IRF7CREAP1NFkBNFkB2
'103583,12912,14281,18035,18750,18751,18753,54123,54131'	72	167	9	ROS2IRF3IRF7CREAP1NFkBNFkB2
'103583,12913,14281,18035,18750,18751,18753,54123,54131'	72	167	9	ROS2IRF3IRF7CREAP1NFkBNFkB2
'103583,14281,18035,18750,18751,18753,231991,54123,54131'	72	167	9	ROS2IRF3IRF7CREAP1NFkBNFkB2
'103583,11911,14281,17970,18035,54123,54131'	59	156	9	ROSROS2IRF3IRF7CREAP1NFkBNFkB2
'103583,12912,14281,17970,18035,54123,54131'	59	156	9	ROSROS2IRF3IRF7CREAP1NFkBNFkB2
'103583,12913,14281,17970,18035,54123,54131'	59	156	9	ROSROS2IRF3IRF7CREAP1NFkBNFkB2
'103583,14281,17970,18035,231991,54123,54131'	59	156	9	ROSROS2IRF3IRF7CREAP1NFkBNFkB2
'103583,11911,14281,17972,18035,54123,54131'	59	156	9	ROSROS2IRF3IRF7CREAP1NFkBNFkB2
'103583,12912,14281,17972,18035,54123,54131'	59	156	9	ROSROS2IRF3IRF7CREAP1NFkBNFkB2
'103583,12913,14281,17972,18035,54123,54131'	59	156	9	ROSROS2IRF3IRF7CREAP1NFkBNFkB2
'103583,14281,17972,18035,231991,54123,54131'	59	156	9	ROSROS2IRF3IRF7CREAP1NFkBNFkB2
